# Supplementary material for: Genomic characterization and immunotherapy for microsatellite instability-high in cholangiocarcinoma
Source: BMC Med. 2024 Jan 29;22:42. doi: 10.1186/s12916-024-03257-7 (PMC10823746; doi:10.1186/s12916-024-03257-7)
Supplement: Supplementary file 1 — Additional file 1: Table S1. Fifteen pathways in cancer. Table S3. Individual Clinicopathological characteristics of 887 patients with cholangiocarcinoma. Table S4. Genomic alterations in 48 patients with MSI-H cholangiocarcinoma. Table S5. Different gene alterations in MSI-H and MSS cancer. Table S6. Different pathway alterations in MSI-H and MSS cancer. [file 12916_2024_3257_MOESM1_ESM.xlsx]

## Sheet: Table S1
Table S7. Fifteen pathways in cancer.
Pathway	Gene	Gene	Gene	Gene	Gene	Gene	Gene	Gene	Gene	Gene	Gene	Gene	Gene	Gene	Gene	Gene	Gene	Gene	Gene	Gene	Gene	Gene	Gene	Gene	Gene	Gene	Gene	Gene	Gene	Gene	Gene	Gene	Gene	Gene	Gene	Gene	Gene	Gene	Gene	Gene	Gene	Gene	Gene	Gene	Gene	Gene	Gene	Gene	Gene
PI3K	PIK3CA	PTEN	MTOR	FBXW7	STK11	TSC1	TSC2	AKT1	AKT2	PIK3C2B	PIK3CB	PIK3CD	PIK3CG	PIK3R1	PIK3R2	PREX2	PRKACA	PRKAR1A	RICTOR
HRD	ATM	ATR	BRCA1	BRCA2	PALB2	BRIP1	BARD1	CHK1	CHK2	MRE11A	FANCA	FANCD2	RAD51	BAP1	BLM	FANCE	FANCC	FANCF	FANCG	FANCL	FANCM	RAD50	RAD51B	RAD51D	RAD52	RAD54B	RAD54L	RECQL	XRCC2	XRCC3
WNT	APC	AXIN1	AXIN2	CSNK1A1	CTNNA1	CTNNB1	GSK3B	LRP1	LRP1B	LRP2	SMAD2	SMAD3	SMAD4
FGF	FGF19	FGFR1	FGFR2	FGFR3	FGF4	FGF3	FGFR4	FGF6	FGF12	FGF14	FGF23
Cell.cycle	CCNE1	CCND1	CCND2	CCND3	CDC73	CDKN2A	CDKN2B	CDK4	CDK6	CDKN1A	CDKN1B	CDK12	CDK8	CHEK1	CHEK2	MDM2	MDM4	PRKDC	TP53	RB1	WEE1	WEE2
SWI/SNF	SMARCA4	SMARCA2	SMARCB1	SMARCC1	SMARCC2	ARID1A	ARID1B	ARID2	PBRM1	BRD7	BRD9	PH10	DPF1	DPF2	DPF3	SMARCE1	SMARCD1	SMARCD2	SMARCD3	BCL7A	BCL7B	BCL7C	ACTL6A	ACTL6B	SS18	ATRX
BER	APEX1	APLF	APTX	CCNO	FEN1	HMGB1	LIG1	LIG3	MBD4	MPG	MUTYH	NEIL1	NEIL2	NEIL3	NTHL1	OGG1	PARP1	PARP2	PARP3	PARP4	PCNA	PNKP	POLB	POLD1	POLD2	POLD3	POLD4	POLE	POLE2	POLE3	POLE4	POLL	SMUG1	TDG	TDP1	UNG	XRCC1
HRR	BLM	BRCA1	BRCA2	DMC1	EME1	EME2	GEN1	HFM1	MRE11	MUS81	NBN	PPP4C	PPP4R1	PPP4R2	PPP4R4	RAD50	RAD51	RAD51B	RAD51C	RAD51D	RAD52	RAD54B	RAD54L	RAD54L2	RDM1	RECQL	RECQL4	RECQL5	RMI1	RMI2	RPA1	RPA2	RPA3	SEM1	SLX1A	SLX4	PPP4R3A	PPP4R3B	SPO11	TOP3A	TOP3B	WRN	XRCC2	XRCC3
MMR	EXO1	HMGB1	LIG1	MLH1	MLH3	MSH2	MSH3	MSH4	MSH5	MSH6	PCNA	PMS1	PMS2	POLD1	POLD2	POLD3	POLD4	RFC1	RFC2	RFC3	RFC4	RFC5	RPA1	RPA2	RPA3
NER	BIVM-ERCC5	CCNH	CDK7	CUL3	CUL4A	CUL5	DDB1	DDB2	ERCC1	ERCC2	ERCC3	ERCC4	ERCC6	ERCC8	GTF2H1	GTF2H3	GTF2H4	GTF2H5	LIG1	MMS19	MNAT1	POLR2A	POLR2B	POLR2C	POLR2D	POLR2E	POLR2F	POLR2G	POLR2H	POLR2I	POLR2J	POLR2J2	POLR2K	POLR2L	RAD23A	RAD23B	RBX1	RPA1	RPA2	RPA3	ELOC	ELOB	ELOA	ELOA2	ELOA3B	XPA	XPC
NHEJ	APLF	APTX	DCLRE1C	DNTT	LIG4	MRE11A	NHEJ1	POLB	POLL	POLM	PRKDC	RAD50	XRCC4	XRCC5	XRCC6
FA	CENPS	BLM	BRCA1	BRCA2	BRIP1	FAAP100	FAAP24	FAN1	FANCA	FANCC	FANCD2	FANCE	FANCF	FANCG	FANCI	FANCL	FANCM	HES1	PALB2	RAD51	RAD51C	RMI1	RMI2	CENPX	TELO2	TOP3A	TOP3B	UBE2T	USP1	WDR48
CPF	AEN	ATM	ATR	ATRIP	CHEK1	CHEK2	HUS1	HUS1B	PER1	PER2	PER3	RAD1	RAD17	RAD9A	RAD9B	RFC2	RFC3	RFC4	RFC5	TIMELESS	TIPIN	TP53
TLS	HLTF	POLH	POLI	POLK	POLN	RAD18	REV1	REV3L	TMEM189	UBE2B	UBE2N	UBE2V1	UBE2V2
DDR	APEX1	APLF	APTX	CCNO	FEN1	HMGB1	LIG1	LIG3	MBD4	MPG	MUTYH	NEIL1	NEIL2	NEIL3	NTHL1	OGG1	PARP1	PARP2	PARP3	PARP4	PCNA	PNKP	POLB	POLD1	POLD2	POLD3	POLD4	POLE	POLE2	POLE3	POLE4	POLL	SMUG1	TDG	TDP1	UNG	XRCC1	EXO1	MLH1	MLH3	MSH2	MSH3	MSH4	MSH5	MSH6	PMS1	PMS2	RFC1	RFC2
[truncated: 122 more columns]

## Sheet: Table S3
Table S2. Individual Clinicopathological characteristics of 887 patients with cholangiocarcinoma
ID	MSI status	TMB_value	TMB	Largest tumor size	Stage	PD-L1	Tumor location	Age	Diagnosis_Age	Gender	Lymph node metastasis	Tumor differentiation
CCA10001	MSI-H	20.4	≥10	<5cm	I-II	Negative	ICC	≥60	80	M	No	Poor
CCA10002	MSI-H	38.8	≥10	<5cm	III-IV	Positive	ICC	≥60	74	M	Yes	Poor
CCA10003	MSS	4.8	<10	<5cm	UK	Positive	ICC	≥60	64	F	UK	UK
CCA10004	MSI-H	39.1	≥10	<5cm	III-IV	Positive	ICC	<60	43	F	Yes	Poor
CCA10005	MSS	10.9	≥10	UK	UK	Positive	ICC	≥60	66	F	UK	UK
CCA10006	MSS	6.72	<10	≥5cm	UK	Positive	ICC	<60	45	F	UK	UK
CCA10007	MSS	10.56	≥10	≥5cm	UK	Positive	ICC	<60	58	M	UK	UK
CCA10008	MSI-H	40.7	≥10	UK	III-IV	UK	ICC	≥60	81	M	UK	UK
CCA10009	MSS	3.1	<10	<5cm	I-II	UK	ECC	<60	48	M	No	Middle
CCA10010	MSS	4.7	<10	UK	UK	UK	ICC	<60	52	M	UK	Middle
CCA10011	MSS	1.5	<10	≥5cm	I-II	Positive	ICC	<60	50	F	No	Poor
CCA10012	MSS	11.9	≥10	UK	III-IV	UK	ICC	<60	48	F	UK	UK
CCA10013	MSS	2.3	<10	≥5cm	I-II	UK	ECC	≥60	69	F	No	Middle
CCA10014	MSS	6.3	<10	UK	UK	UK	ICC	≥60	62	M	UK	Middle
CCA10015	MSS	3.1	<10	UK	I-II	UK	ECC	≥60	61	M	No	Middle
CCA10016	MSS	6.3	<10	<5cm	III-IV	UK	ICC	<60	45	M	UK	Middle
CCA10017	MSS	2.3	<10	UK	I-II	UK	ICC	≥60	65	M	UK	UK
CCA10018	MSS	1.5	<10	≥5cm	III-IV	UK	ICC	<60	52	M	Yes	Middle
CCA10019	MSS	0	<10	UK	UK	UK	ICC	<60	38	M	UK	Poor
CCA10020	MSS	3.9	<10	<5cm	I-II	UK	ECC	≥60	62	M	Yes	Middle
CCA10021	MSS	2.3	<10	≥5cm	III-IV	UK	ICC	≥60	82	M	UK	Poor
CCA10022	MSS	1.5	<10	≥5cm	III-IV	UK	ICC	<60	54	M	Yes	Poor
CCA10023	MSS	2.3	<10	≥5cm	III-IV	UK	ICC	≥60	61	M	Yes	Middle
CCA10024	MSS	1.5	<10	≥5cm	III-IV	UK	ICC	≥60	80	M	Yes	Middle
CCA10025	MSS	0	<10	UK	UK	UK	ECC	≥60	82	M	No	Middle
CCA10026	MSS	7.9	<10	<5cm	III-IV	UK	ICC	≥60	62	M	Yes	Middle
CCA10027	MSS	5.5	<10	UK	III-IV	UK	ICC	<60	48	M	Yes	Poor
CCA10028	MSS	7.9	<10	≥5cm	III-IV	UK	ICC	<60	40	M	Yes	Poor
CCA10029	MSS	12.7	≥10	UK	UK	UK	ICC	≥60	69	M	UK	UK
CCA10030	MSS	2.3	<10	UK	III-IV	UK	ICC	<60	58	M	Yes	Middle
CCA10031	MSS	9.5	<10	<5cm	I-II	UK	ECC	≥60	68	M	No	Middle
CCA10032	MSS	0	<10	UK	UK	UK	ICC	≥60	66	F	UK	UK
CCA10033	MSS	0.7	<10	<5cm	III-IV	UK	ICC	≥60	61	F	Yes	Poor
CCA10034	MSS	7.1	<10	<5cm	I-II	UK	ICC	≥60	63	M	No	Middle
CCA10035	MSS	3.1	<10	UK	III-IV	UK	ICC	≥60	61	M	Yes	Poor
CCA10036	MSS	3	<10	UK	III-IV	Negative	ICC	≥60	61	M	Yes	Poor
CCA10037	MSS	1.5	<10	UK	III-IV	UK	ICC	≥60	69	M	UK	Poor
CCA10038	MSS	7.1	<10	UK	III-IV	UK	ICC	<60	54	M	No	Poor
CCA10039	MSS	6.3	<10	<5cm	I-II	UK	ICC	<60	51	F	No	Poor
CCA10040	MSS	2.3	<10	<5cm	III-IV	Positive	ECC	<60	51	F	No	Poor
CCA10041	MSS	8.6	<10	<5cm	III-IV	Positive	ECC	<60	58	M	No	Poor
CCA10042	MSS	1.5	<10	UK	UK	UK	ICC	≥60	60	M	UK	UK
CCA10043	MSS	7.1	<10	≥5cm	III-IV	UK	ICC	<60	37	M	No	Poor
CCA10044	MSS	0.7	<10	≥5cm	III-IV	UK	ICC	<60	46	M	No	Middle
CCA10045	MSS	6.3	<10	UK	III-IV	UK	ICC	≥60	62	F	No	Middle
CCA10046	MSS	13.4	≥10	<5cm	I-II	UK	ECC	≥60	67	F	No	Middle
CCA10047	MSS	11	≥10	<5cm	I-II	UK	ECC	<60	46	M	No	Middle
CCA10048	MSS	3.1	<10	<5cm	III-IV	UK	ICC	<60	44	M	No	Middle
CCA10049	MSS	3.9	<10	UK	III-IV	UK	ICC	≥60	65	F	Yes	Poor
CCA10050	MSS	8.6	<10	<5cm	I-II	UK	ECC	<60	54	M	No	Middle
CCA10051	MSS	6.3	<10	<5cm	I-II	UK	ECC	≥60	60	F	No	Well
CCA10052	MSS	2.3	<10	UK	III-IV	UK	ICC	<60	50	M	Yes	Poor
CCA10053	MSS	2.3	<10	<5cm	I-II	UK	ECC	≥60	62	M	Yes	Poor
CCA10054	MSS	3.9	<10	<5cm	III-IV	UK	ECC	≥60	68	M	No	Middle
CCA10055	MSS	13.2	≥10	UK	UK	UK	ICC	≥60	73	M	UK	Poor
CCA10056	MSS	0.7	<10	<5cm	I-II	UK	ICC	≥60	72	F	UK	Well
CCA10057	MSS	5.4	<10	<5cm	UK	UK	ECC	≥60	69	M	No	Middle
CCA10058	MSS	5.4	<10	<5cm	I-II	Positive	ICC	<60	31	F	UK	Poor
CCA10059	MSS	2.3	<10	UK	III-IV	Positive	ICC	<60	31	F	UK	Poor
CCA10060	MSS	2.3	<10	≥5cm	III-IV	UK	ICC	≥60	62	F	No	Poor
CCA10061	MSS	0.7	<10	<5cm	III-IV	UK	ICC	≥60	61	M	UK	UK
CCA10062	MSS	10.1	≥10	UK	III-IV	Positive	ICC	≥60	86	M	UK	Poor
CCA10063	MSS	7	<10	≥5cm	I-II	UK	ICC	<60	53	M	No	Middle
CCA10064	MSS	13.2	≥10	UK	I-II	UK	ECC	<60	58	F	No	Middle
CCA10065	MSS	6.2	<10	<5cm	III-IV	UK	ECC	<60	47	F	No	Middle
CCA10066	MSS	0.7	<10	UK	UK	Negative	ICC	<60	49	M	UK	UK
CCA10067	MSS	0.7	<10	<5cm	III-IV	UK	ECC	<60	56	F	Yes	Middle
CCA10068	MSS	3.1	<10	≥5cm	I-II	UK	ECC	≥60	70	M	No	UK
CCA10069	MSS	7	<10	≥5cm	I-II	Negative	ICC	<60	58	M	No	UK
CCA10070	MSS	1.5	<10	UK	III-IV	UK	ICC	≥60	65	M	UK	Middle
CCA10071	MSS	21.1	≥10	<5cm	I-II	UK	ECC	<60	53	M	No	Poor
CCA10072	MSS	1.5	<10	<5cm	III-IV	UK	ICC	<60	53	F	Yes	Well
CCA10073	MSS	3.1	<10	≥5cm	I-II	UK	ICC	≥60	67	F	No	Poor
CCA10074	MSS	3.9	<10	<5cm	III-IV	UK	ICC	<60	59	M	No	Poor
CCA10075	MSS	15.6	≥10	<5cm	III-IV	UK	ICC	<60	54	M	Yes	Middle
CCA10076	MSS	2.3	<10	<5cm	I-II	Negative	ECC	≥60	74	F	No	Poor
CCA10077	MSS	2.3	<10	UK	III-IV	UK	ICC	<60	48	M	UK	Poor
CCA10078	MSS	7	<10	<5cm	III-IV	UK	ECC	<60	51	M	Yes	UK
CCA10079	MSS	0.7	<10	UK	I-II	UK	ICC	<60	54	F	No	Poor
CCA10080	MSS	3.1	<10	UK	III-IV	Negative	ICC	≥60	67	F	No	UK
CCA10081	MSS	3.1	<10	≥5cm	UK	UK	ECC	≥60	61	F	Yes	Poor
CCA10082	MSI-H	67.2	≥10	≥5cm	III-IV	UK	ICC	<60	52	M	Yes	Poor
CCA10083	MSS	8.5	<10	<5cm	I-II	UK	ECC	<60	59	M	No	Middle
CCA10084	MSS	8.5	<10	≥5cm	III-IV	Positive	ICC	<60	56	F	Yes	Poor
CCA10085	MSS	5.4	<10	≥5cm	I-II	UK	ICC	≥60	65	M	No	Poor
CCA10086	MSS	0.7	<10	≥5cm	I-II	UK	ICC	<60	40	M	No	Poor
CCA10087	MSS	3.9	<10	UK	III-IV	UK	ECC	<60	59	F	Yes	UK
CCA10088	MSS	2.3	<10	≥5cm	III-IV	Negative	ICC	≥60	64	M	Yes	Well
CCA10089	MSS	9.3	<10	<5cm	III-IV	UK	ICC	<60	51	F	Yes	Middle
CCA10090	MSS	3.9	<10	<5cm	I-II	Negative	ICC	<60	52	F	No	Middle
CCA10091	MSS	4.6	<10	≥5cm	I-II	Negative	ICC	≥60	64	M	No	Poor
CCA10092	MSS	3.1	<10	<5cm	I-II	Negative	ICC	<60	50	M	No	Poor
CCA10093	MSS	1.5	<10	<5cm	I-II	UK	ICC	≥60	63	M	No	Middle
CCA10094	MSS	5.4	<10	≥5cm	III-IV	Negative	ICC	≥60	64	M	No	Middle
CCA10095	MSS	3.9	<10	UK	I-II	Negative	ECC	<60	59	F	Yes	UK
CCA10096	MSS	36.7	≥10	UK	I-II	UK	ECC	<60	46	F	Yes	Poor
CCA10097	MSS	2.3	<10	<5cm	III-IV	UK	ICC	<60	54	M	Yes	Middle
CCA10098	MSS	1.5	<10	UK	III-IV	UK	ICC	≥60	65	F	UK	Middle
CCA10099	MSS	7	<10	<5cm	III-IV	Negative	ICC	<60	59	M	No	Poor
CCA10100	MSS	8.5	<10	UK	I-II	UK	ECC	≥60	63	M	No	Middle
CCA10101	MSS	2.3	<10	<5cm	I-II	UK	ECC	≥60	73	F	Yes	Poor
CCA10102	MSS	3.9	<10	UK	III-IV	Negative	ICC	≥60	67	F	Yes	Poor
CCA10103	MSS	0.7	<10	≥5cm	I-II	Negative	ICC	<60	52	M	UK	Middle
CCA10104	MSS	3.1	<10	<5cm	III-IV	Negative	ICC	<60	50	M	No	Poor
CCA10105	MSS	3.1	<10	<5cm	I-II	UK	ECC	≥60	74	M	No	Middle
CCA10106	MSS	3.1	<10	UK	III-IV	Negative	ECC	≥60	66	M	Yes	UK
CCA10107	MSS	3.9	<10	UK	III-IV	Negative	ICC	<60	56	F	Yes	UK
CCA10108	MSS	0.7	<10	≥5cm	I-II	Negative	ICC	<60	42	F	No	UK
CCA10109	MSS	4.6	<10	UK	I-II	Positive	ICC	≥60	66	F	No	Poor
CCA10110	MSS	3.9	<10	≥5cm	III-IV	UK	ICC	<60	56	M	No	Middle
CCA10111	MSS	9.3	<10	<5cm	I-II	UK	ECC	<60	34	F	No	UK
CCA10112	MSS	3.9	<10	≥5cm	I-II	UK	ICC	<60	59	F	No	Middle
CCA10113	MSS	9.3	<10	UK	III-IV	UK	ICC	<60	52	M	UK	Middle
CCA10114	MSS	3.1	<10	UK	I-II	Negative	ICC	≥60	78	F	UK	UK
CCA10115	MSS	6.2	<10	<5cm	III-IV	Negative	ECC	≥60	80	F	UK	UK
CCA10116	MSS	11.6	≥10	<5cm	I-II	UK	ECC	≥60	76	M	Yes	Middle
CCA10117	MSS	0.7	<10	<5cm	UK	UK	ICC	<60	59	F	No	Poor
CCA10118	MSS	3.1	<10	<5cm	I-II	UK	ICC	≥60	62	F	No	Middle
CCA10119	MSS	0.7	<10	UK	III-IV	Negative	ICC	≥60	61	F	UK	UK
CCA10120	MSS	2.3	<10	UK	I-II	Negative	ECC	≥60	60	M	Yes	Poor
CCA10121	MSS	2.3	<10	<5cm	I-II	UK	ECC	≥60	68	M	Yes	Middle
CCA10122	MSS	0.7	<10	<5cm	I-II	Negative	ECC	<60	59	F	No	Poor
CCA10123	MSS	2.3	<10	UK	UK	Negative	ICC	≥60	74	M	UK	Poor
CCA10124	MSS	5.4	<10	<5cm	UK	UK	ICC	≥60	65	M	No	Middle
CCA10125	MSS	4.6	<10	<5cm	I-II	UK	ECC	≥60	62	M	No	Poor
CCA10126	MSS	2.3	<10	<5cm	I-II	UK	ECC	≥60	62	F	No	Middle
CCA10127	MSS	0.7	<10	<5cm	I-II	Negative	ICC	≥60	66	M	No	Middle
CCA10128	MSS	1.5	<10	UK	III-IV	UK	ICC	<60	55	M	UK	Middle
CCA10129	MSS	1.5	<10	≥5cm	III-IV	Negative	ICC	<60	59	F	Yes	Middle
CCA10130	MSS	2.3	<10	UK	III-IV	Negative	ICC	≥60	62	M	UK	Poor
CCA10131	MSS	0	<10	UK	III-IV	Negative	ICC	<60	56	M	Yes	Poor
CCA10132	MSS	0.7	<10	≥5cm	III-IV	UK	ICC	≥60	61	F	Yes	Poor
CCA10133	MSS	3.9	<10	UK	UK	Negative	ICC	≥60	71	M	UK	Middle
CCA10134	MSS	0.7	<10	UK	UK	UK	ECC	≥60	66	M	UK	Poor
CCA10135	MSS	3.1	<10	≥5cm	III-IV	Negative	ICC	≥60	63	M	Yes	Poor
CCA10136	MSS	5.4	<10	UK	III-IV	UK	ECC	≥60	62	M	UK	UK
CCA10137	MSS	9.3	<10	≥5cm	III-IV	Negative	ICC	≥60	74	F	UK	UK
CCA10138	MSS	7.8	<10	<5cm	I-II	UK	ECC	≥60	64	M	No	Middle
CCA10139	MSS	1.5	<10	≥5cm	III-IV	UK	ICC	<60	58	F	Yes	Poor
CCA10140	MSS	3.1	<10	<5cm	III-IV	UK	ICC	<60	59	M	Yes	Poor
CCA10141	MSS	2.3	<10	≥5cm	III-IV	UK	ICC	≥60	65	F	Yes	Poor
CCA10142	MSS	1.5	<10	≥5cm	III-IV	Negative	ICC	<60	50	M	Yes	Middle
CCA10143	MSS	7.8	<10	<5cm	III-IV	Negative	ECC	≥60	72	F	Yes	Middle
CCA10144	MSS	8.5	<10	<5cm	I-II	UK	ICC	≥60	61	M	No	Middle
CCA10145	MSS	0	<10	≥5cm	III-IV	UK	ICC	≥60	73	F	Yes	UK
CCA10146	MSS	3.8	<10	UK	UK	UK	ICC	<60	53	M	UK	UK
CCA10147	MSS	0.7	<10	<5cm	I-II	Negative	ECC	≥60	63	F	Yes	Poor
CCA10148	MSS	3.1	<10	<5cm	III-IV	Negative	ECC	≥60	63	M	UK	Middle
CCA10149	MSS	12.5	≥10	UK	III-IV	UK	ICC	<60	49	M	Yes	UK
CCA10150	MSS	5.4	<10	<5cm	III-IV	UK	ECC	<60	53	M	UK	Middle
CCA10151	MSS	0.7	<10	<5cm	I-II	UK	ECC	<60	58	F	No	Middle
CCA10152	MSS	3.1	<10	<5cm	III-IV	UK	ICC	≥60	72	F	No	Poor
CCA10153	MSS	3.9	<10	UK	III-IV	Negative	ICC	<60	45	F	Yes	Well
CCA10154	MSS	2.3	<10	UK	III-IV	Positive	ICC	<60	52	F	No	Poor
CCA10155	MSS	2.3	<10	UK	III-IV	Negative	ECC	<60	38	F	UK	Poor
CCA10156	MSS	7.8	<10	≥5cm	I-II	UK	ICC	≥60	69	M	No	Middle
CCA10157	MSS	3.1	<10	≥5cm	III-IV	Negative	ICC	≥60	60	F	No	Poor
CCA10158	MSS	9.3	<10	UK	UK	Positive	ICC	≥60	60	M	UK	UK
CCA10159	MSS	3.1	<10	<5cm	III-IV	Negative	ECC	<60	46	M	Yes	Poor
CCA10160	MSS	6.1	<10	≥5cm	I-II	UK	ECC	≥60	70	F	No	Poor
CCA10161	MSS	3.1	<10	UK	III-IV	Positive	ICC	≥60	65	M	Yes	Poor
CCA10162	MSS	0	<10	UK	UK	Positive	ICC	≥60	60	M	UK	UK
CCA10163	MSS	9.3	<10	UK	III-IV	Negative	ICC	≥60	67	M	Yes	Middle
CCA10164	MSS	4.6	<10	<5cm	III-IV	UK	ECC	≥60	64	M	Yes	Well
CCA10165	MSS	3	<10	<5cm	I-II	UK	ECC	≥60	73	M	Yes	Poor
CCA10166	MSS	3	<10	≥5cm	III-IV	UK	ICC	<60	56	M	Yes	Poor
CCA10167	MSS	4.6	<10	<5cm	UK	UK	ICC	≥60	62	M	UK	Poor
CCA10168	MSS	1.5	<10	<5cm	III-IV	UK	ICC	≥60	60	F	No	Poor
CCA10169	MSS	7.7	<10	UK	I-II	UK	ECC	<60	40	F	UK	Well
CCA10170	MSS	0.7	<10	<5cm	I-II	UK	ECC	<60	49	M	Yes	Middle
CCA10171	MSS	1.5	<10	<5cm	I-II	Negative	ICC	≥60	83	F	No	Middle
CCA10172	MSS	3	<10	<5cm	I-II	Negative	ICC	≥60	65	F	No	Middle
CCA10173	MSS	0	<10	<5cm	III-IV	UK	ECC	≥60	66	M	No	Middle
CCA10174	MSS	3.8	<10	<5cm	I-II	UK	ECC	<60	55	M	No	Middle
CCA10175	MSS	0	<10	<5cm	III-IV	UK	ECC	<60	31	M	Yes	UK
CCA10176	MSS	1.5	<10	<5cm	III-IV	UK	ECC	<60	58	M	No	Poor
CCA10177	MSS	1.5	<10	UK	UK	UK	ICC	≥60	63	M	UK	UK
CCA10178	MSS	1.5	<10	<5cm	I-II	UK	ICC	<60	59	M	No	Poor
CCA10179	MSS	6.1	<10	<5cm	III-IV	UK	ECC	≥60	71	M	Yes	Middle
CCA10180	MSS	4.6	<10	≥5cm	I-II	UK	ICC	≥60	64	F	No	Middle
CCA10181	MSS	4.6	<10	<5cm	I-II	Negative	ICC	<60	53	F	No	Middle
CCA10182	MSS	3	<10	≥5cm	III-IV	Positive	ICC	≥60	61	M	No	Poor
CCA10183	MSS	15.4	≥10	<5cm	III-IV	Negative	ICC	<60	58	M	Yes	Poor
CCA10184	MSS	5.4	<10	≥5cm	I-II	UK	ICC	<60	45	M	No	Middle
CCA10185	MSS	0	<10	UK	UK	Negative	ICC	≥60	60	F	UK	UK
CCA10186	MSS	13.9	≥10	<5cm	I-II	Positive	ICC	≥60	69	M	No	Poor
CCA10187	MSS	1.5	<10	<5cm	I-II	UK	ECC	≥60	61	M	No	Middle
CCA10188	MSS	3.8	<10	≥5cm	I-II	Negative	ICC	≥60	64	F	No	Poor
CCA10189	MSS	3	<10	<5cm	UK	UK	ECC	≥60	63	F	No	Middle
CCA10190	MSS	2.3	<10	<5cm	III-IV	UK	ICC	<60	48	M	No	Middle
CCA10191	MSS	28.6	≥10	UK	UK	Positive	ECC	<60	42	F	UK	UK
CCA10192	MSS	3.8	<10	<5cm	I-II	Negative	ECC	≥60	75	M	Yes	Poor
CCA10193	MSS	14.7	≥10	UK	III-IV	Negative	ECC	≥60	64	M	UK	Poor
CCA10194	MSS	12.3	≥10	<5cm	I-II	UK	ECC	<60	58	M	Yes	Middle
CCA10195	MSS	2.3	<10	<5cm	I-II	Negative	ICC	<60	48	F	No	Middle
CCA10196	MSS	1.5	<10	UK	III-IV	UK	ECC	≥60	62	M	UK	UK
CCA10197	MSS	2.3	<10	<5cm	UK	UK	ICC	<60	54	F	No	Poor
CCA10198	MSS	3	<10	<5cm	I-II	UK	ECC	<60	47	M	Yes	Middle
CCA10199	MSS	3	<10	<5cm	I-II	UK	ECC	<60	59	M	Yes	Poor
CCA10200	MSS	3	<10	≥5cm	III-IV	Positive	ICC	<60	59	M	Yes	Poor
CCA10201	MSS	1.5	<10	UK	III-IV	Negative	ICC	<60	57	F	UK	UK
CCA10202	MSS	4.6	<10	<5cm	III-IV	UK	ECC	<60	44	M	UK	UK
CCA10203	MSS	0.7	<10	<5cm	III-IV	Negative	ICC	≥60	61	F	UK	Poor
CCA10204	MSS	1.5	<10	<5cm	I-II	UK	ICC	≥60	75	F	No	Poor
CCA10205	MSS	3.8	<10	≥5cm	III-IV	UK	ICC	≥60	61	M	UK	Poor
CCA10206	MSS	2.3	<10	<5cm	I-II	UK	ICC	<60	57	F	No	Middle
CCA10207	MSS	0.7	<10	<5cm	I-II	Negative	ECC	≥60	64	M	Yes	Middle
CCA10208	MSS	10.8	≥10	UK	III-IV	UK	ECC	<60	52	F	UK	UK
CCA10209	MSI-H	43.3	≥10	≥5cm	III-IV	Negative	ICC	<60	42	M	Yes	Poor
CCA10210	MSS	0.7	<10	UK	III-IV	Negative	ICC	<60	47	M	UK	Middle
CCA10211	MSS	3	<10	<5cm	I-II	Negative	ICC	≥60	67	F	UK	Poor
CCA10212	MSS	3	<10	UK	UK	Negative	ICC	<60	46	M	UK	Poor
CCA10213	MSS	3.8	<10	<5cm	III-IV	UK	ICC	≥60	67	M	No	Middle
CCA10214	MSS	1.5	<10	≥5cm	I-II	Negative	ICC	<60	48	M	No	Middle
CCA10215	MSS	3.8	<10	<5cm	III-IV	Negative	ECC	≥60	82	F	Yes	Poor
CCA10216	MSS	0.8	<10	<5cm	III-IV	Negative	ICC	<60	54	F	Yes	Middle
CCA10217	MSS	1.5	<10	≥5cm	I-II	Negative	ICC	≥60	64	M	No	Poor
CCA10218	MSS	7	<10	UK	III-IV	Positive	ICC	<60	54	M	Yes	Poor
CCA10219	MSS	6.9	<10	<5cm	I-II	UK	ECC	≥60	72	M	No	Well
CCA10220	MSI-H	36.3	≥10	≥5cm	III-IV	Negative	ICC	<60	56	F	Yes	Poor
CCA10221	MSS	1.5	<10	<5cm	III-IV	UK	ICC	<60	38	M	Yes	Middle
CCA10222	MSS	2.3	<10	UK	III-IV	UK	ICC	<60	57	M	No	Poor
CCA10223	MSS	0.7	<10	UK	UK	Positive	ICC	<60	44	M	UK	UK
CCA10224	MSS	3.8	<10	UK	III-IV	Negative	ICC	<60	36	M	UK	Middle
CCA10225	MSS	9.2	<10	≥5cm	III-IV	Negative	ICC	<60	58	M	Yes	Middle
CCA10226	MSS	2.3	<10	≥5cm	I-II	UK	ICC	<60	46	F	No	Poor
CCA10227	MSS	0	<10	<5cm	III-IV	UK	ECC	<60	52	F	UK	Poor
CCA10228	MSS	6.1	<10	UK	UK	UK	ICC	≥60	70	M	UK	Poor
CCA10229	MSS	0	<10	<5cm	I-II	UK	ICC	<60	51	F	No	Poor
CCA10230	MSS	2.3	<10	UK	III-IV	Negative	ICC	≥60	65	M	UK	Poor
CCA10231	MSS	1.5	<10	≥5cm	III-IV	UK	ICC	≥60	65	M	No	Poor
CCA10232	MSS	11.6	≥10	<5cm	I-II	UK	ECC	≥60	67	M	No	Middle
CCA10233	MSS	0.7	<10	<5cm	III-IV	Negative	ECC	≥60	71	M	Yes	Poor
CCA10234	MSS	4.6	<10	UK	III-IV	Negative	ECC	≥60	66	M	Yes	Middle
CCA10235	MSS	1.5	<10	<5cm	I-II	UK	ECC	≥60	68	F	No	Middle
CCA10236	MSS	1.5	<10	UK	UK	Negative	ICC	<60	55	F	UK	UK
CCA10237	MSS	5.4	<10	≥5cm	III-IV	Negative	ICC	<60	23	M	No	Middle
CCA10238	MSS	1.5	<10	≥5cm	III-IV	Positive	ICC	≥60	66	F	Yes	Poor
CCA10239	MSS	1.5	<10	<5cm	III-IV	UK	ICC	≥60	60	M	No	Middle
CCA10240	MSS	5.4	<10	≥5cm	I-II	Positive	ICC	<60	52	F	No	Poor
CCA10241	MSS	3	<10	≥5cm	I-II	UK	ICC	<60	42	M	No	Middle
CCA10242	MSS	4.6	<10	≥5cm	I-II	UK	ICC	<60	54	F	No	Middle
CCA10243	MSS	7.7	<10	≥5cm	III-IV	Negative	ICC	<60	44	M	No	Poor
CCA10244	MSS	2.3	<10	≥5cm	III-IV	UK	ICC	<60	35	M	Yes	Poor
CCA10245	MSS	5.4	<10	≥5cm	III-IV	UK	ICC	≥60	64	M	Yes	Poor
CCA10246	MSS	4.6	<10	<5cm	III-IV	Negative	ICC	<60	49	M	Yes	Middle
CCA10247	MSS	6.1	<10	<5cm	III-IV	UK	ICC	≥60	60	M	Yes	Poor
CCA10248	MSS	4.6	<10	UK	UK	UK	ECC	<60	49	M	UK	UK
CCA10249	MSS	0.7	<10	≥5cm	I-II	Negative	ICC	<60	55	F	No	Middle
CCA10250	MSS	2.3	<10	UK	III-IV	Positive	ICC	≥60	69	F	Yes	Poor
CCA10251	MSS	5.4	<10	UK	III-IV	UK	ICC	≥60	74	M	UK	Poor
CCA10252	MSS	2.3	<10	≥5cm	III-IV	Negative	ICC	<60	34	M	No	Poor
CCA10253	MSS	3	<10	<5cm	III-IV	UK	ECC	≥60	65	M	Yes	Middle
CCA10254	MSS	1.5	<10	≥5cm	I-II	Positive	ICC	<60	55	M	No	Poor
CCA10255	MSS	2.3	<10	UK	III-IV	Negative	ICC	≥60	69	M	UK	Middle
CCA10256	MSS	3	<10	<5cm	I-II	Negative	ECC	<60	43	M	No	Poor
CCA10257	MSS	3	<10	UK	III-IV	Negative	ICC	≥60	65	M	UK	Poor
CCA10258	MSS	2.3	<10	<5cm	III-IV	Negative	ICC	<60	55	F	No	Poor
CCA10259	MSS	13.9	≥10	<5cm	III-IV	Negative	ECC	<60	59	F	Yes	Poor
CCA10260	MSI-H	57.2	≥10	≥5cm	III-IV	Negative	ICC	≥60	73	M	Yes	Middle
CCA10261	MSS	7.7	<10	UK	I-II	Positive	ICC	<60	53	M	UK	Poor
CCA10262	MSS	3	<10	<5cm	I-II	Negative	ECC	≥60	73	F	No	Middle
CCA10263	MSS	1.5	<10	UK	UK	UK	ICC	≥60	63	M	UK	UK
CCA10264	MSS	10.1	≥10	<5cm	I-II	UK	ECC	≥60	78	M	No	Middle
CCA10265	MSS	2.3	<10	<5cm	III-IV	Negative	ECC	<60	55	M	Yes	Middle
CCA10266	MSS	3	<10	≥5cm	III-IV	Negative	ICC	<60	55	M	Yes	Middle
CCA10267	MSS	0.7	<10	<5cm	III-IV	Negative	ECC	<60	58	M	Yes	Poor
CCA10268	MSS	3.8	<10	<5cm	III-IV	Negative	ICC	≥60	77	M	No	Middle
CCA10269	MSS	3.8	<10	UK	III-IV	Negative	ECC	≥60	78	M	UK	Poor
CCA10270	MSS	1.5	<10	≥5cm	III-IV	Negative	ICC	<60	40	F	UK	Poor
CCA10271	MSS	8.5	<10	UK	I-II	Negative	ICC	≥60	72	F	No	Middle
CCA10272	MSS	10	≥10	UK	UK	Negative	ICC	≥60	60	M	UK	UK
CCA10273	MSS	0.7	<10	UK	UK	UK	ICC	<60	57	M	No	Poor
CCA10274	MSS	4.6	<10	<5cm	I-II	UK	ECC	<60	54	F	No	Middle
CCA10275	MSS	7.7	<10	UK	III-IV	UK	ICC	<60	55	M	UK	Poor
CCA10276	MSS	3.1	<10	≥5cm	III-IV	Negative	ICC	≥60	66	M	No	Middle
CCA10277	MSS	4.6	<10	UK	III-IV	Negative	ICC	≥60	63	M	Yes	Middle
CCA10278	MSS	7.7	<10	≥5cm	III-IV	UK	ICC	<60	54	F	No	Middle
CCA10279	MSS	0	<10	<5cm	I-II	Negative	ICC	<60	52	M	No	Poor
CCA10280	MSS	20.9	≥10	<5cm	I-II	UK	ECC	≥60	67	F	No	Middle
CCA10281	MSS	1.5	<10	UK	UK	UK	ICC	<60	57	F	UK	UK
CCA10282	MSS	3	<10	<5cm	III-IV	UK	ICC	≥60	67	F	Yes	Poor
CCA10283	MSS	23.2	≥10	<5cm	III-IV	UK	ICC	<60	55	F	Yes	Poor
CCA10284	MSS	6.1	<10	<5cm	I-II	Negative	ECC	≥60	73	M	No	Poor
CCA10285	MSS	3	<10	≥5cm	III-IV	Negative	ICC	<60	58	M	Yes	Poor
CCA10286	MSS	1.5	<10	≥5cm	I-II	UK	ICC	≥60	65	M	No	Poor
CCA10287	MSS	18.5	≥10	<5cm	I-II	UK	ECC	≥60	64	M	Yes	Poor
CCA10288	MSS	10.8	≥10	≥5cm	III-IV	UK	ICC	≥60	60	F	No	Poor
CCA10289	MSS	0.7	<10	UK	III-IV	UK	ECC	<60	59	F	Yes	UK
CCA10290	MSS	4.6	<10	UK	UK	Negative	ICC	≥60	75	M	No	UK
CCA10291	MSS	3	<10	≥5cm	I-II	UK	ICC	<60	43	M	No	Poor
CCA10292	MSS	3	<10	≥5cm	I-II	Negative	ICC	≥60	62	M	No	Poor
CCA10293	MSS	4.6	<10	<5cm	III-IV	UK	ICC	≥60	62	M	Yes	Poor
CCA10294	MSS	9.3	<10	UK	UK	Negative	ICC	≥60	75	M	UK	Poor
CCA10295	MSS	2.3	<10	≥5cm	III-IV	Negative	ICC	≥60	68	M	No	Middle
CCA10296	MSS	4.6	<10	<5cm	III-IV	UK	ICC	<60	56	M	No	Poor
CCA10297	MSS	3	<10	<5cm	III-IV	UK	ICC	≥60	62	F	Yes	Middle
CCA10298	MSS	7.7	<10	<5cm	I-II	Negative	ICC	<60	56	M	UK	Middle
CCA10299	MSS	0.7	<10	UK	UK	UK	ICC	≥60	67	F	UK	UK
CCA10300	MSS	8.5	<10	UK	III-IV	Negative	ICC	<60	54	M	UK	Middle
CCA10301	MSS	13.1	≥10	≥5cm	I-II	Negative	ICC	≥60	81	F	UK	UK
CCA10302	MSS	1.5	<10	<5cm	III-IV	UK	ICC	≥60	60	M	Yes	Poor
CCA10303	MSS	6.9	<10	UK	III-IV	Negative	ICC	≥60	60	M	Yes	Poor
CCA10304	MSS	0.7	<10	UK	III-IV	Negative	ICC	≥60	63	M	Yes	Poor
CCA10305	MSS	1.5	<10	≥5cm	III-IV	UK	ICC	<60	55	M	Yes	Poor
CCA10306	MSS	3.8	<10	<5cm	I-II	Negative	ICC	<60	45	M	No	Poor
CCA10307	MSS	0	<10	<5cm	III-IV	UK	ICC	≥60	68	M	Yes	Poor
CCA10308	MSS	2.3	<10	<5cm	I-II	UK	ECC	<60	49	M	No	Poor
CCA10309	MSS	3	<10	≥5cm	I-II	UK	ICC	≥60	65	M	No	Middle
CCA10310	MSS	7.7	<10	UK	III-IV	UK	ICC	≥60	60	M	UK	Poor
CCA10311	MSS	10	≥10	≥5cm	III-IV	Negative	ICC	<60	42	F	Yes	Middle
CCA10312	MSS	1.5	<10	UK	III-IV	Negative	ICC	<60	51	F	Yes	Poor
CCA10313	MSS	6.1	<10	UK	III-IV	Negative	ECC	<60	57	M	UK	UK
CCA10314	MSS	6.1	<10	≥5cm	I-II	UK	ICC	≥60	74	M	No	Poor
CCA10315	MSS	6.9	<10	UK	III-IV	Negative	ICC	≥60	75	F	UK	UK
CCA10316	MSS	1.5	<10	UK	III-IV	Negative	ECC	<60	39	F	UK	Poor
CCA10317	MSS	9.2	<10	<5cm	I-II	Negative	ECC	<60	59	F	Yes	Poor
CCA10318	MSS	8.5	<10	<5cm	III-IV	Negative	ECC	<60	55	F	No	Poor
CCA10319	MSS	5.4	<10	UK	III-IV	UK	ICC	<60	48	M	Yes	Poor
CCA10320	MSS	0.7	<10	UK	III-IV	Negative	ICC	<60	34	M	UK	UK
CCA10321	MSS	2.3	<10	<5cm	III-IV	UK	ECC	≥60	63	F	Yes	Middle
CCA10322	MSS	7.7	<10	UK	UK	Negative	ICC	≥60	67	M	UK	Poor
CCA10323	MSS	2.3	<10	<5cm	III-IV	UK	ICC	≥60	65	M	Yes	Middle
CCA10324	MSS	5.4	<10	<5cm	I-II	Negative	ECC	<60	53	M	No	Middle
CCA10325	MSS	3.8	<10	<5cm	I-II	UK	ICC	≥60	66	M	No	Poor
CCA10326	MSS	0.7	<10	<5cm	I-II	UK	ICC	<60	42	M	No	UK
CCA10327	MSS	1.5	<10	UK	III-IV	Negative	ICC	<60	56	F	Yes	Middle
CCA10328	MSS	2.3	<10	UK	UK	Negative	ICC	≥60	60	M	UK	Poor
CCA10329	MSS	5.4	<10	UK	III-IV	Negative	ICC	<60	56	M	No	Middle
CCA10330	MSS	0.7	<10	<5cm	III-IV	Negative	ICC	<60	52	F	No	Poor
CCA10331	MSS	10.8	≥10	<5cm	I-II	UK	ICC	≥60	63	M	No	Middle
CCA10332	MSS	3.35	<10	UK	UK	UK	ICC	≥60	60	F	No	UK
CCA10333	MSS	7.7	<10	UK	I-II	UK	ECC	<60	53	M	UK	Middle
CCA10334	MSS	3.8	<10	<5cm	I-II	Negative	ECC	≥60	74	F	No	Middle
CCA10335	MSI-H	44.1	≥10	≥5cm	III-IV	UK	ICC	≥60	68	M	Yes	Poor
CCA10336	MSS	1.5	<10	UK	III-IV	UK	ICC	≥60	61	F	UK	UK
CCA10337	MSS	1.5	<10	<5cm	I-II	Negative	ICC	≥60	62	F	No	Middle
CCA10338	MSS	1.5	<10	<5cm	III-IV	UK	ICC	<60	46	M	Yes	Middle
CCA10339	MSS	4.6	<10	UK	UK	Negative	ECC	≥60	74	F	No	UK
CCA10340	MSS	4.6	<10	<5cm	III-IV	Negative	ECC	≥60	71	M	Yes	Poor
CCA10341	MSS	3.8	<10	≥5cm	I-II	UK	ICC	≥60	61	M	No	Middle
CCA10342	MSS	2.3	<10	UK	III-IV	UK	ICC	≥60	65	F	Yes	Middle
CCA10343	MSS	1.5	<10	<5cm	I-II	Negative	ECC	<60	53	M	No	Poor
CCA10344	MSS	3	<10	<5cm	I-II	UK	ICC	≥60	62	F	No	Poor
CCA10345	MSS	3.8	<10	<5cm	I-II	Negative	ECC	≥60	65	F	No	Middle
CCA10346	MSS	14.7	≥10	<5cm	III-IV	UK	ICC	<60	52	M	No	Poor
CCA10347	MSS	9.2	<10	UK	I-II	UK	ECC	<60	41	M	Yes	Poor
CCA10348	MSS	5.4	<10	≥5cm	III-IV	Negative	ICC	<60	46	F	Yes	Middle
CCA10349	MSS	6.9	<10	UK	III-IV	UK	ICC	≥60	62	F	Yes	Poor
CCA10350	MSS	4.6	<10	<5cm	I-II	Negative	ICC	≥60	65	F	Yes	Middle
CCA10351	MSS	4.6	<10	UK	III-IV	Negative	ECC	≥60	72	M	UK	Middle
CCA10352	MSS	2.3	<10	UK	III-IV	UK	ICC	<60	40	M	UK	Poor
CCA10353	MSS	4.6	<10	<5cm	I-II	UK	ECC	<60	56	M	No	Poor
CCA10354	MSS	7.7	<10	<5cm	I-II	UK	ICC	≥60	69	F	No	Poor
CCA10355	MSS	3.8	<10	UK	III-IV	UK	ICC	<60	47	F	UK	UK
CCA10356	MSS	1.5	<10	UK	III-IV	Negative	ECC	≥60	63	F	UK	Poor
CCA10357	MSS	2.3	<10	UK	III-IV	UK	ICC	≥60	65	F	Yes	Middle
CCA10358	MSS	3	<10	<5cm	I-II	UK	ECC	≥60	64	M	No	Poor
CCA10359	MSS	4.6	<10	<5cm	III-IV	Negative	ICC	<60	56	M	Yes	Middle
CCA10360	MSS	1.5	<10	UK	III-IV	UK	ECC	<60	58	F	UK	Poor
CCA10361	MSS	11.6	≥10	UK	III-IV	Negative	ICC	≥60	70	M	UK	UK
CCA10362	MSS	3.8	<10	<5cm	III-IV	Positive	ICC	≥60	71	F	No	Middle
CCA10363	MSS	3	<10	UK	I-II	Negative	ECC	<60	51	M	Yes	Poor
CCA10364	MSS	0.7	<10	<5cm	I-II	Positive	ICC	<60	55	M	No	Middle
CCA10365	MSS	1.5	<10	≥5cm	III-IV	Negative	ICC	<60	56	F	Yes	Poor
CCA10366	MSS	6.9	<10	UK	III-IV	Negative	ICC	≥60	68	M	UK	Middle
CCA10367	MSS	3.8	<10	<5cm	I-II	Negative	ICC	≥60	62	M	No	Middle
CCA10368	MSS	3.8	<10	UK	I-II	Negative	ICC	<60	47	M	UK	Middle
CCA10369	MSS	3.8	<10	UK	I-II	Positive	ICC	<60	39	M	UK	Poor
CCA10370	MSS	16.2	≥10	≥5cm	III-IV	UK	ICC	≥60	74	M	UK	UK
CCA10371	MSS	6.9	<10	UK	UK	UK	ICC	<60	31	M	UK	Poor
CCA10372	MSS	2.3	<10	<5cm	III-IV	Negative	ICC	≥60	69	F	Yes	Middle
CCA10373	MSS	2.3	<10	<5cm	I-II	Negative	ECC	<60	53	M	No	Poor
CCA10374	MSS	7.7	<10	≥5cm	III-IV	UK	ICC	<60	43	F	No	Middle
CCA10375	MSS	3.8	<10	UK	UK	UK	ECC	≥60	60	M	UK	UK
CCA10376	MSS	2.3	<10	<5cm	I-II	Negative	ECC	<60	33	M	No	Middle
CCA10377	MSI-H	27	≥10	<5cm	I-II	Negative	ICC	<60	55	M	No	Middle
CCA10378	MSS	27	≥10	<5cm	III-IV	Negative	ECC	≥60	61	F	No	Poor
CCA10379	MSS	3	<10	≥5cm	I-II	UK	ICC	<60	57	M	No	Poor
CCA10380	MSS	0.7	<10	<5cm	I-II	Negative	ECC	<60	58	F	No	Poor
CCA10381	MSS	9.2	<10	<5cm	III-IV	UK	ICC	≥60	65	F	No	Poor
CCA10382	MSS	5.4	<10	UK	I-II	Positive	ECC	≥60	64	M	UK	Middle
CCA10383	MSS	10	≥10	≥5cm	III-IV	Negative	ICC	<60	32	M	No	Poor
CCA10384	MSS	0	<10	UK	I-II	UK	ICC	<60	52	F	No	Poor
CCA10385	MSS	3	<10	≥5cm	I-II	Negative	ICC	<60	51	F	No	Middle
CCA10386	MSS	3	<10	≥5cm	III-IV	Negative	ICC	≥60	63	F	No	Middle
CCA10387	MSS	1.5	<10	<5cm	I-II	UK	ECC	<60	53	M	No	Poor
CCA10388	MSS	7.7	<10	UK	I-II	Positive	ECC	≥60	73	M	UK	Middle
CCA10389	MSS	8.5	<10	<5cm	I-II	UK	ECC	≥60	73	M	No	Poor
CCA10390	MSS	2.3	<10	<5cm	I-II	UK	ECC	≥60	67	M	No	Poor
CCA10391	MSS	2.3	<10	≥5cm	III-IV	UK	ICC	<60	54	F	Yes	Poor
CCA10392	MSS	4.6	<10	UK	I-II	Negative	ICC	<60	51	M	UK	Middle
CCA10393	MSS	3.8	<10	UK	III-IV	UK	ICC	≥60	60	M	UK	Poor
CCA10394	MSS	3	<10	UK	III-IV	Negative	ECC	<60	59	M	Yes	Middle
CCA10395	MSS	4.6	<10	UK	III-IV	Negative	ICC	≥60	73	F	UK	Poor
CCA10396	MSS	0.8	<10	UK	III-IV	Positive	ICC	≥60	71	F	Yes	Poor
CCA10397	MSS	3	<10	<5cm	I-II	Negative	ECC	≥60	67	M	No	Middle
CCA10398	MSS	5.4	<10	<5cm	III-IV	Positive	ICC	<60	46	M	Yes	Poor
CCA10399	MSS	13.9	≥10	≥5cm	I-II	Positive	ICC	≥60	63	F	No	Poor
CCA10400	MSS	10.8	≥10	<5cm	III-IV	Negative	ECC	≥60	69	M	Yes	Poor
CCA10401	MSS	6.2	<10	<5cm	I-II	UK	ECC	≥60	62	F	No	Poor
CCA10402	MSS	3.7	<10	<5cm	I-II	UK	ECC	≥60	61	F	Yes	Poor
CCA10403	MSS	3.7	<10	<5cm	I-II	UK	ECC	≥60	77	F	No	Middle
CCA10404	MSI-H	70.9	≥10	<5cm	I-II	UK	ECC	≥60	68	M	No	Middle
CCA10405	MSS	13.8	≥10	<5cm	I-II	UK	ECC	≥60	63	M	No	Poor
CCA10406	MSS	3.1	<10	<5cm	I-II	UK	ECC	≥60	69	F	No	Middle
CCA10407	MSS	1.8	<10	<5cm	I-II	UK	ECC	<60	53	F	No	Well
CCA10408	MSS	3.1	<10	<5cm	I-II	UK	ECC	≥60	76	M	No	Middle
CCA10409	MSS	2.5	<10	<5cm	I-II	UK	ECC	≥60	63	F	No	Middle
CCA10410	MSS	2.5	<10	<5cm	I-II	UK	ECC	≥60	66	F	Yes	Poor
CCA10411	MSS	0.6	<10	<5cm	I-II	UK	ECC	≥60	65	M	No	Middle
CCA10412	MSS	0.6	<10	<5cm	I-II	UK	ECC	≥60	64	F	No	Middle
CCA10413	MSS	19.4	≥10	<5cm	I-II	UK	ECC	≥60	65	M	No	Poor
CCA10414	MSS	3.1	<10	<5cm	I-II	UK	ECC	≥60	80	M	No	Middle
CCA10415	MSS	1.2	<10	<5cm	I-II	UK	ECC	≥60	67	F	No	Poor
CCA10416	MSS	0.6	<10	<5cm	UK	UK	ECC	<60	45	M	No	Poor
CCA10417	MSS	4.3	<10	<5cm	I-II	UK	ECC	≥60	69	M	No	Poor
CCA10418	MSS	4.3	<10	<5cm	I-II	UK	ECC	<60	54	M	No	Poor
CCA10419	MSS	11.3	≥10	<5cm	I-II	UK	ECC	≥60	67	M	No	Middle
CCA10420	MSS	1.8	<10	<5cm	I-II	UK	ECC	<60	55	F	Yes	Middle
CCA10421	MSS	1.8	<10	<5cm	I-II	UK	ECC	≥60	63	M	No	Poor
CCA10422	MSS	2.5	<10	<5cm	III-IV	UK	ECC	≥60	65	M	Yes	Poor
CCA10423	MSS	4.3	<10	<5cm	I-II	UK	ECC	≥60	62	M	No	Middle
CCA10424	MSS	1.8	<10	<5cm	I-II	UK	ECC	≥60	65	M	No	Poor
CCA10425	MSS	1.2	<10	<5cm	I-II	UK	ECC	≥60	77	F	No	Middle
CCA10426	MSS	3.1	<10	<5cm	III-IV	UK	ECC	≥60	62	M	Yes	Poor
CCA10427	MSS	1.8	<10	<5cm	UK	UK	ECC	≥60	65	F	No	Poor
CCA10428	MSS	1.8	<10	<5cm	I-II	UK	ICC	<60	52	F	No	Well
CCA10429	MSS	3.1	<10	<5cm	I-II	UK	ECC	<60	52	F	No	Well
CCA10430	MSS	2.5	<10	<5cm	I-II	UK	ECC	≥60	62	F	No	Middle
CCA10431	MSS	27.8	≥10	<5cm	I-II	UK	ECC	≥60	61	F	No	Poor
CCA10432	MSI-H	42.5	≥10	UK	III-IV	Positive	ICC	<60	59	M	Yes	Poor
CCA10433	MSS	2.3	<10	<5cm	III-IV	UK	ICC	<60	55	M	Yes	Poor
CCA10434	MSS	3	<10	UK	III-IV	Negative	ICC	≥60	66	M	Yes	UK
CCA10435	MSS	3	<10	UK	UK	Negative	ICC	<60	46	F	No	Poor
CCA10436	MSS	6.1	<10	≥5cm	I-II	Negative	ICC	<60	49	M	No	Poor
CCA10437	MSS	4.3	<10	<5cm	I-II	UK	ECC	≥60	70	M	No	Middle
CCA10438	MSS	3	<10	UK	I-II	UK	ECC	≥60	66	M	Yes	Poor
CCA10439	MSS	41.8	≥10	<5cm	III-IV	Positive	ICC	<60	48	M	No	Poor
CCA10440	MSS	4.6	<10	≥5cm	III-IV	UK	ICC	≥60	65	M	Yes	Poor
CCA10441	MSS	1.8	<10	<5cm	III-IV	Negative	ICC	≥60	65	F	Yes	Middle
CCA10442	MSS	2.3	<10	<5cm	I-II	UK	ECC	≥60	69	F	Yes	Middle
CCA10443	MSS	3.8	<10	UK	III-IV	Negative	ICC	<60	35	M	Yes	UK
CCA10444	MSS	1.5	<10	≥5cm	III-IV	Negative	ICC	<60	45	M	No	Poor
CCA10445	MSS	3.8	<10	<5cm	I-II	Positive	ECC	≥60	79	F	No	Poor
CCA10446	MSS	1.5	<10	UK	I-II	Negative	ECC	≥60	68	M	No	Middle
CCA10447	MSS	2.3	<10	≥5cm	I-II	UK	ICC	<60	54	F	No	Middle
CCA10448	MSS	3	<10	≥5cm	III-IV	Negative	ICC	≥60	62	M	Yes	Middle
CCA10449	MSS	0.7	<10	<5cm	I-II	UK	ECC	<60	53	M	No	Poor
CCA10450	MSS	3.7	<10	UK	I-II	Negative	ICC	≥60	66	F	No	Middle
CCA10451	MSS	1.8	<10	<5cm	I-II	Negative	ICC	<60	42	M	No	Poor
CCA10452	MSS	4.3	<10	≥5cm	III-IV	Negative	ICC	<60	33	M	Yes	Middle
CCA10453	MSS	8.7	<10	<5cm	I-II	UK	ECC	≥60	69	M	No	Poor
CCA10454	MSS	33.2	≥10	≥5cm	III-IV	Positive	ICC	≥60	73	M	Yes	Poor
CCA10455	MSS	2.5	<10	≥5cm	I-II	UK	ICC	≥60	65	M	No	Poor
CCA10456	MSS	3.7	<10	≥5cm	III-IV	Negative	ICC	<60	53	F	Yes	Poor
CCA10457	MSS	3.1	<10	≥5cm	I-II	UK	ICC	≥60	61	M	No	Poor
CCA10458	MSS	1.2	<10	UK	UK	Negative	ECC	≥60	63	M	UK	Poor
CCA10459	MSS	5.6	<10	<5cm	I-II	Negative	ICC	≥60	78	M	No	Middle
CCA10460	MSS	3.1	<10	UK	III-IV	Negative	ICC	<60	34	M	UK	UK
CCA10461	MSS	3.7	<10	UK	III-IV	Negative	ICC	≥60	70	F	UK	Poor
CCA10462	MSS	3.7	<10	≥5cm	III-IV	Negative	ICC	<60	59	F	Yes	Poor
CCA10463	MSS	19.4	≥10	<5cm	I-II	Positive	ECC	≥60	63	M	Yes	Middle
CCA10464	MSS	3.1	<10	<5cm	I-II	Negative	ICC	<60	57	M	No	Poor
CCA10465	MSS	5.6	<10	UK	III-IV	Negative	ICC	<60	48	M	Yes	Middle
CCA10466	MSS	3.1	<10	UK	UK	UK	ICC	≥60	71	M	No	Poor
CCA10467	MSS	0.6	<10	UK	III-IV	Negative	ICC	≥60	64	F	UK	Poor
CCA10468	MSS	1.8	<10	UK	I-II	Positive	ICC	<60	59	M	No	Poor
CCA10469	MSS	4.3	<10	UK	III-IV	UK	ICC	≥60	67	F	UK	UK
CCA10470	MSS	3.1	<10	<5cm	III-IV	Negative	ICC	≥60	65	F	No	UK
CCA10471	MSS	5	<10	≥5cm	I-II	UK	ICC	≥60	66	M	No	Poor
CCA10472	MSS	1.2	<10	<5cm	I-II	UK	ICC	<60	58	M	No	Well
CCA10473	MSS	3.1	<10	<5cm	I-II	Negative	ICC	<60	55	F	No	Middle
CCA10474	MSS	2.5	<10	<5cm	I-II	Negative	ICC	<60	55	F	No	Poor
CCA10475	MSS	1.8	<10	<5cm	III-IV	Negative	ICC	≥60	65	F	Yes	Middle
CCA10476	MSS	1.8	<10	UK	III-IV	Negative	ICC	<60	53	M	UK	Poor
CCA10477	MSS	1.2	<10	<5cm	III-IV	Negative	ECC	<60	47	M	No	Middle
CCA10478	MSS	3.7	<10	≥5cm	I-II	Negative	ICC	≥60	63	M	No	Poor
CCA10479	MSS	1.2	<10	UK	III-IV	Negative	ICC	≥60	63	F	Yes	Poor
CCA10480	MSS	3.1	<10	<5cm	I-II	Negative	ECC	≥60	65	F	No	Middle
CCA10481	MSS	4.3	<10	UK	III-IV	Negative	ICC	<60	59	F	UK	Poor
CCA10482	MSS	8.1	<10	≥5cm	III-IV	Positive	ECC	<60	44	F	Yes	Poor
CCA10483	MSS	0.6	<10	<5cm	III-IV	Negative	ICC	<60	53	M	Yes	Poor
CCA10484	MSS	6.2	<10	UK	III-IV	Negative	ICC	≥60	77	M	UK	Middle
CCA10485	MSS	3.7	<10	UK	UK	UK	ICC	≥60	67	M	No	Poor
CCA10486	MSS	0	<10	≥5cm	I-II	Negative	ICC	<60	56	M	No	Poor
CCA10487	MSS	7.5	<10	UK	I-II	Negative	ECC	<60	57	M	No	Middle
CCA10488	MSS	4.3	<10	<5cm	III-IV	Negative	ICC	≥60	68	M	No	Middle
CCA10489	MSS	1.2	<10	≥5cm	I-II	Positive	ICC	<60	45	M	No	Middle
CCA10490	MSS	1.2	<10	≥5cm	III-IV	Negative	ICC	<60	54	F	No	Poor
CCA10491	MSS	5	<10	<5cm	I-II	Negative	ICC	≥60	69	M	No	Middle
CCA10492	MSS	3.1	<10	<5cm	III-IV	UK	ICC	≥60	69	M	No	Poor
CCA10493	MSS	3.1	<10	UK	III-IV	Negative	ICC	<60	40	F	UK	Poor
CCA10494	MSS	8.1	<10	UK	III-IV	Negative	ICC	<60	46	M	UK	UK
CCA10495	MSS	3.1	<10	<5cm	I-II	Negative	ECC	≥60	74	F	No	Middle
CCA10496	MSS	3.7	<10	UK	III-IV	UK	ICC	<60	52	M	Yes	Poor
CCA10497	MSS	2.5	<10	<5cm	III-IV	Negative	ECC	<60	55	F	Yes	Poor
CCA10498	MSS	2.5	<10	UK	III-IV	Negative	ICC	<60	58	M	Yes	Poor
CCA10499	MSS	2.5	<10	≥5cm	III-IV	Negative	ICC	≥60	60	F	Yes	Middle
CCA10500	MSS	1.2	<10	<5cm	I-II	Negative	ECC	<60	50	M	No	Middle
CCA10501	MSS	1.8	<10	<5cm	I-II	Negative	ECC	<60	55	F	Yes	Middle
CCA10502	MSS	3.1	<10	UK	III-IV	UK	ICC	≥60	65	F	Yes	Poor
CCA10503	MSS	5	<10	<5cm	I-II	Negative	ECC	<60	56	M	No	Middle
CCA10504	MSS	1.2	<10	≥5cm	I-II	Negative	ICC	≥60	64	F	Yes	Middle
CCA10505	MSS	3.7	<10	<5cm	I-II	Negative	ECC	<60	52	M	No	Middle
CCA10506	MSS	8.1	<10	<5cm	I-II	Negative	ICC	<60	48	F	No	Middle
CCA10507	MSS	18.8	≥10	<5cm	I-II	Negative	ECC	≥60	65	M	Yes	Middle
CCA10508	MSS	5	<10	<5cm	I-II	UK	ECC	≥60	68	M	No	Middle
CCA10509	MSI-H	276.8	≥10	<5cm	I-II	Negative	ICC	≥60	74	F	No	Middle
CCA10510	MSS	1.2	<10	UK	III-IV	Negative	ICC	<60	44	F	UK	Middle
CCA10511	MSS	4.3	<10	UK	III-IV	Negative	ICC	≥60	69	M	UK	Middle
CCA10512	MSS	4.3	<10	<5cm	I-II	Negative	ECC	<60	58	M	No	Middle
CCA10513	MSS	6.2	<10	UK	I-II	Positive	ECC	<60	38	F	Yes	Poor
CCA10514	MSS	5.6	<10	UK	III-IV	Negative	ICC	<60	57	M	Yes	Poor
CCA10515	MSS	1.2	<10	<5cm	I-II	Negative	ECC	≥60	60	F	No	Middle
CCA10516	MSS	0.6	<10	<5cm	III-IV	Positive	ICC	≥60	71	F	Yes	Poor
CCA10517	MSS	3.1	<10	<5cm	I-II	Negative	ICC	≥60	63	M	No	Poor
CCA10518	MSS	2.5	<10	UK	III-IV	Negative	ICC	<60	57	M	Yes	Middle
CCA10519	MSS	1.2	<10	UK	I-II	Negative	ICC	<60	55	M	No	Poor
CCA10520	MSS	2.5	<10	<5cm	III-IV	Negative	ECC	<60	56	F	No	Poor
CCA10521	MSS	3.1	<10	<5cm	III-IV	Negative	ICC	≥60	61	F	Yes	Middle
CCA10522	MSS	1.2	<10	≥5cm	III-IV	Negative	ICC	<60	46	F	No	Middle
CCA10523	MSS	12.5	≥10	≥5cm	III-IV	Negative	ICC	<60	55	M	No	Middle
CCA10524	MSS	1.2	<10	UK	III-IV	UK	ECC	<60	48	F	Yes	Middle
CCA10525	MSS	4.3	<10	UK	III-IV	Positive	ICC	<60	56	M	Yes	Poor
CCA10526	MSS	4.3	<10	<5cm	I-II	UK	ECC	<60	57	M	No	Poor
CCA10527	MSS	0.6	<10	UK	III-IV	Negative	ICC	≥60	60	M	UK	Poor
CCA10528	MSS	1.2	<10	<5cm	I-II	Negative	ECC	≥60	64	M	Yes	Middle
CCA10529	MSS	1.2	<10	≥5cm	I-II	Negative	ICC	<60	47	M	No	Poor
CCA10530	MSS	5.6	<10	≥5cm	I-II	Negative	ICC	≥60	62	M	No	Poor
CCA10531	MSS	1.8	<10	<5cm	I-II	Negative	ECC	≥60	67	F	No	Poor
CCA10532	MSS	7.5	<10	≥5cm	I-II	UK	ICC	<60	49	M	No	Poor
CCA10533	MSI-H	73.9	≥10	UK	I-II	UK	ICC	≥60	64	M	Yes	Middle
CCA10534	MSS	3.6	<10	≥5cm	UK	Negative	ICC	≥60	64	M	UK	Poor
CCA10535	MSI-H	61.2	≥10	UK	UK	Positive	ICC	≥60	64	M	No	Middle
CCA10536	MSI-H	56.1	≥10	UK	III-IV	UK	ECC	<60	51	M	No	Poor
CCA10537	MSI-H	44.2	≥10	UK	I-II	Positive	ECC	<60	49	M	No	Poor
CCA10538	MSI-H	53.3	≥10	<5cm	I-II	Positive	ICC	<60	58	M	No	Poor
CCA10539	MSI-H	37.4	≥10	UK	III-IV	Positive	ICC	<60	55	M	UK	Poor
CCA10540	MSI-H	55.6	≥10	UK	III-IV	Positive	ICC	<60	53	F	Yes	Poor
CCA10541	MSI-H	34.75	≥10	≥5cm	III-IV	Positive	ICC	<60	30	M	No	Poor
CCA10542	MSS	4.08	<10	<5cm	III-IV	Positive	ECC	<60	47	F	Yes	Poor
CCA10543	MSS	0.76	<10	≥5cm	UK	Negative	ICC	<60	47	F	UK	UK
CCA10544	MSI-H	79.5	≥10	<5cm	III-IV	UK	ICC	≥60	64	M	Yes	Middle
CCA10545	MSS	1.79	<10	<5cm	III-IV	Positive	ECC	≥60	65	M	No	Middle
CCA10546	MSS	0.9	<10	≥5cm	III-IV	Negative	ICC	<60	51	F	Yes	Middle
CCA10547	MSS	0.7	<10	≥5cm	III-IV	Negative	ICC	<60	32	M	Yes	UK
CCA10548	MSI-H	29.76	≥10	≥5cm	III-IV	Positive	ICC	≥60	65	M	Yes	Middle
CCA10549	MSS	3.9	<10	<5cm	III-IV	UK	ICC	≥60	68	M	Yes	UK
CCA10550	MSI-H	55.1	≥10	UK	III-IV	Positive	ICC	<60	56	F	Yes	UK
CCA10551	MSS	2.89	<10	≥5cm	UK	UK	ICC	<60	55	M	UK	UK
CCA10552	MSS	5.1	<10	<5cm	III-IV	Positive	ICC	≥60	84	M	Yes	UK
CCA10553	MSS	2	<10	UK	UK	UK	ICC	<60	56	M	UK	UK
CCA10554	MSI-H	23.7	≥10	≥5cm	III-IV	Positive	ICC	<60	39	M	Yes	Poor
CCA10555	MSS	1.92	<10	≥5cm	UK	UK	ICC	≥60	69	F	UK	UK
CCA10556	MSS	2.88	<10	≥5cm	UK	Negative	ICC	<60	55	F	UK	UK
CCA10557	MSS	36.48	≥10	≥5cm	UK	UK	ICC	≥60	61	M	UK	UK
CCA10558	MSS	21.12	≥10	≥5cm	III-IV	Negative	ICC	≥60	62	M	Yes	Poor
CCA10559	MSS	24.96	≥10	<5cm	UK	Negative	ICC	<60	53	F	UK	Poor
CCA10560	MSS	2.3	<10	UK	III-IV	UK	ICC	≥60	61	M	UK	UK
CCA10561	MSS	0	<10	<5cm	III-IV	UK	ICC	<60	55	F	Yes	Poor
CCA10562	MSS	0.7	<10	≥5cm	III-IV	UK	ICC	<60	48	F	Yes	Middle
CCA10563	MSS	0	<10	<5cm	I-II	UK	ICC	<60	56	M	UK	Middle
CCA10564	MSS	13.5	≥10	≥5cm	III-IV	UK	ICC	<60	52	F	Yes	Poor
CCA10565	MSS	1.5	<10	<5cm	III-IV	UK	ICC	≥60	63	F	UK	UK
CCA10566	MSS	0	<10	<5cm	I-II	UK	ECC	<60	53	F	No	Poor
CCA10567	MSS	3.1	<10	UK	UK	UK	ICC	≥60	89	F	UK	UK
CCA10568	MSS	5.5	<10	UK	III-IV	UK	ICC	≥60	84	M	UK	UK
CCA10569	MSS	0.7	<10	<5cm	III-IV	UK	ICC	<60	59	M	Yes	Middle
CCA10570	MSS	3.1	<10	UK	UK	UK	ICC	<60	52	M	UK	UK
CCA10571	MSS	6.3	<10	UK	III-IV	UK	ECC	≥60	73	M	UK	Poor
CCA10572	MSS	1.5	<10	≥5cm	III-IV	UK	ICC	<60	57	M	Yes	Poor
CCA10573	MSS	0	<10	UK	UK	UK	ECC	<60	59	M	UK	UK
CCA10574	MSS	3.9	<10	≥5cm	I-II	UK	ICC	≥60	68	M	No	Poor
CCA10575	MSS	4.6	<10	UK	III-IV	UK	ICC	<60	56	M	UK	UK
CCA10576	MSS	7.8	<10	<5cm	III-IV	UK	ICC	≥60	70	M	Yes	Poor
CCA10577	MSS	4.6	<10	≥5cm	I-II	UK	ICC	<60	54	F	No	Poor
CCA10578	MSS	5.4	<10	UK	UK	UK	ICC	≥60	73	F	UK	UK
CCA10579	MSS	6.2	<10	UK	III-IV	UK	ICC	<60	56	M	No	Poor
CCA10580	MSS	3.1	<10	UK	UK	UK	ICC	<60	32	F	UK	Poor
CCA10581	MSS	8.5	<10	UK	UK	UK	ICC	<60	50	M	UK	UK
CCA10582	MSS	2.3	<10	UK	I-II	UK	ICC	≥60	65	M	UK	Poor
CCA10583	MSS	3.1	<10	UK	III-IV	UK	ICC	≥60	62	F	Yes	Poor
CCA10584	MSS	2.3	<10	UK	UK	UK	ICC	≥60	60	F	UK	UK
CCA10585	MSS	2.3	<10	<5cm	I-II	UK	ICC	≥60	70	M	No	UK
CCA10586	MSS	8.5	<10	≥5cm	I-II	UK	ICC	<60	53	F	No	Poor
CCA10587	MSS	1.5	<10	UK	UK	UK	ICC	<60	42	F	UK	UK
CCA10588	MSS	1.5	<10	<5cm	III-IV	UK	ICC	<60	52	M	Yes	Poor
CCA10589	MSS	3	<10	<5cm	I-II	UK	ECC	<60	55	F	Yes	Middle
CCA10590	MSS	38.7	≥10	<5cm	I-II	Negative	ECC	≥60	79	F	No	Middle
CCA10591	MSS	4.6	<10	UK	III-IV	UK	ICC	<60	49	F	Yes	UK
CCA10592	MSS	3	<10	UK	III-IV	UK	ECC	<60	53	M	UK	Middle
CCA10593	MSS	2.3	<10	<5cm	III-IV	UK	ICC	≥60	60	F	Yes	Poor
CCA10594	MSS	33.2	≥10	<5cm	I-II	UK	ICC	<60	55	M	No	Poor
CCA10595	MSS	3	<10	<5cm	I-II	UK	ICC	<60	46	M	No	Poor
CCA10596	MSS	7.7	<10	<5cm	I-II	UK	ECC	≥60	78	M	No	Poor
CCA10597	MSS	2.3	<10	UK	III-IV	UK	ICC	<60	53	M	UK	Poor
CCA10598	MSS	3	<10	≥5cm	III-IV	UK	ICC	<60	45	F	Yes	Poor
CCA10599	MSS	0	<10	<5cm	I-II	UK	ECC	≥60	61	M	No	Middle
CCA10600	MSS	3.8	<10	UK	UK	UK	ICC	<60	46	F	UK	UK
CCA10601	MSS	10	≥10	<5cm	III-IV	UK	ECC	≥60	60	M	No	Poor
CCA10602	MSS	3.8	<10	<5cm	I-II	UK	ICC	<60	49	M	No	Middle
CCA10603	MSS	5.4	<10	≥5cm	III-IV	UK	ICC	<60	35	M	Yes	Middle
CCA10604	MSS	6.1	<10	UK	UK	UK	ICC	<60	40	M	UK	Poor
CCA10605	MSS	1.5	<10	UK	III-IV	UK	ICC	≥60	76	F	No	Poor
CCA10606	MSS	3	<10	<5cm	III-IV	UK	ICC	<60	36	F	Yes	Middle
CCA10607	MSS	4.6	<10	≥5cm	III-IV	UK	ICC	<60	44	M	Yes	Poor
CCA10608	MSS	6.1	<10	<5cm	III-IV	Negative	ICC	≥60	67	M	No	Poor
CCA10609	MSS	3.8	<10	UK	III-IV	Negative	ICC	<60	54	F	UK	Poor
CCA10610	MSS	0.7	<10	<5cm	III-IV	Negative	ICC	<60	56	M	No	Middle
CCA10611	MSS	3	<10	≥5cm	III-IV	Positive	ICC	<60	49	M	Yes	Poor
CCA10612	MSS	2.88	<10	<5cm	III-IV	Negative	ICC	<60	58	F	Yes	Poor
CCA10613	MSS	5.76	<10	<5cm	I-II	Positive	ECC	≥60	67	M	No	Middle
CCA10614	MSS	1.92	<10	UK	UK	UK	ICC	<60	57	F	UK	UK
CCA10615	MSS	5.76	<10	UK	UK	UK	ICC	≥60	67	F	UK	UK
CCA10616	MSS	1.92	<10	<5cm	UK	UK	ICC	≥60	73	M	UK	Poor
CCA10617	MSS	8.64	<10	UK	UK	UK	ICC	<60	59	M	UK	UK
CCA10618	MSS	5.76	<10	<5cm	UK	Negative	ICC	<60	33	F	UK	UK
CCA10619	MSS	6.1	<10	UK	III-IV	UK	ICC	<60	55	M	UK	Poor
CCA10620	MSS	4.6	<10	UK	III-IV	Negative	ICC	<60	54	F	UK	Poor
CCA10621	MSS	7.7	<10	UK	III-IV	Positive	ICC	≥60	62	M	Yes	Poor
CCA10622	MSS	1.5	<10	UK	III-IV	Negative	ICC	<60	56	M	UK	Poor
CCA10623	MSS	10.8	≥10	UK	III-IV	Negative	ICC	≥60	73	F	UK	Poor
CCA10624	MSS	1.8	<10	UK	III-IV	Positive	ICC	≥60	60	F	Yes	Poor
CCA10625	MSS	3.1	<10	UK	III-IV	Positive	ICC	<60	53	M	Yes	Poor
CCA10626	MSS	3.1	<10	UK	III-IV	Positive	ICC	<60	52	F	Yes	Poor
CCA10627	MSS	1.8	<10	≥5cm	III-IV	Negative	ICC	<60	59	M	Yes	Poor
CCA10628	MSI-H	57.1	≥10	<5cm	III-IV	Negative	ECC	<60	55	F	Yes	Middle
CCA10629	MSI-H	33.2	≥10	≥5cm	I-II	Negative	ICC	<60	47	M	No	Poor
CCA10630	MSS	2.5	<10	UK	III-IV	Positive	ICC	≥60	61	F	UK	Poor
CCA10631	MSS	4.3	<10	<5cm	I-II	Negative	ECC	≥60	81	F	No	Middle
CCA10632	MSS	3.1	<10	UK	I-II	Negative	ICC	<60	47	M	UK	Middle
CCA10633	MSS	4.3	<10	UK	III-IV	Negative	ECC	≥60	63	M	UK	Middle
CCA10634	MSS	8.1	<10	<5cm	I-II	Negative	ECC	≥60	65	M	Yes	Middle
CCA10635	MSS	1.8	<10	≥5cm	I-II	Negative	ICC	≥60	66	M	No	Middle
CCA10636	MSS	5.6	<10	UK	UK	Positive	ICC	<60	57	M	UK	Poor
CCA10637	MSS	1.2	<10	<5cm	III-IV	Negative	ICC	<60	36	F	Yes	Poor
CCA10638	MSS	1.8	<10	UK	UK	Negative	ICC	≥60	63	M	UK	Middle
CCA10639	MSS	5.6	<10	<5cm	I-II	Negative	ECC	≥60	80	M	No	Poor
CCA10640	MSS	0.72	<10	<5cm	UK	Positive	ECC	≥60	67	F	UK	UK
CCA10641	MSS	1.43	<10	≥5cm	UK	Negative	ICC	<60	44	F	UK	UK
CCA10642	MSS	3.94	<10	<5cm	UK	Negative	ECC	<60	42	M	UK	UK
CCA10643	MSS	0.36	<10	<5cm	III-IV	Positive	ICC	<60	33	M	Yes	Poor
CCA10644	MSS	0.72	<10	UK	UK	UK	ICC	<60	51	M	UK	UK
CCA10645	MSS	4.84	<10	≥5cm	III-IV	Positive	ICC	<60	54	F	Yes	Middle
CCA10646	MSS	2.3	<10	UK	I-II	UK	ICC	<60	58	M	No	Poor
CCA10647	MSS	5.65	<10	≥5cm	I-II	Positive	ICC	≥60	69	M	UK	UK
CCA10648	MSI-H	34.84	≥10	<5cm	III-IV	Positive	ECC	≥60	61	M	Yes	UK
CCA10649	MSS	1.68	<10	≥5cm	UK	Positive	ICC	<60	55	M	UK	UK
CCA10650	MSS	4.47	<10	<5cm	III-IV	Negative	ICC	≥60	62	F	UK	UK
CCA10651	MSS	3.23	<10	≥5cm	I-II	Positive	ICC	≥60	64	M	No	Middle
CCA10652	MSS	0.9	<10	<5cm	III-IV	Positive	ICC	<60	54	M	Yes	Middle
CCA10653	MSI-H	18.4	≥10	≥5cm	III-IV	UK	ICC	<60	34	M	Yes	Middle
CCA10654	MSS	3.91	<10	<5cm	I-II	UK	ICC	<60	48	F	No	UK
CCA10655	MSS	5.7	<10	≥5cm	UK	Negative	ICC	<60	57	M	UK	UK
CCA10656	MSS	2.4	<10	<5cm	UK	Negative	ICC	<60	56	M	UK	UK
CCA10657	MSS	4.3	<10	<5cm	UK	Positive	ICC	<60	56	M	No	Poor
CCA10658	MSS	2.1	<10	≥5cm	UK	Negative	ICC	<60	51	F	UK	UK
CCA10659	MSS	4	<10	≥5cm	UK	Positive	ICC	≥60	75	F	Yes	Middle
CCA10660	MSS	5.3	<10	<5cm	I-II	Positive	ICC	<60	58	F	No	UK
CCA10661	MSS	4.6	<10	≥5cm	UK	Positive	ICC	≥60	72	F	UK	UK
CCA10662	MSS	5.8	<10	≥5cm	III-IV	Positive	ICC	<60	57	M	Yes	Middle
CCA10663	MSS	4.5	<10	≥5cm	III-IV	UK	ICC	≥60	60	M	Yes	UK
CCA10664	MSI-H	43.4	≥10	<5cm	III-IV	Positive	ECC	≥60	62	F	Yes	Middle
CCA10665	MSS	3.9	<10	UK	I-II	UK	ECC	≥60	70	F	Yes	Middle
CCA10666	MSS	1.5	<10	UK	UK	UK	ICC	≥60	60	M	UK	UK
CCA10667	MSS	0	<10	UK	UK	UK	ICC	<60	53	M	UK	UK
CCA10668	MSS	2.3	<10	UK	UK	UK	ICC	≥60	60	F	UK	UK
CCA10669	MSS	3.9	<10	<5cm	I-II	Positive	ICC	≥60	68	M	No	Middle
CCA10670	MSS	4.7	<10	≥5cm	I-II	Positive	ICC	<60	52	M	No	Poor
CCA10671	MSI-H	42.6	≥10	≥5cm	I-II	Negative	ICC	<60	40	F	No	Poor
CCA10672	MSS	12.6	≥10	<5cm	III-IV	Negative	ECC	<60	44	M	Yes	Poor
CCA10673	MSS	0	<10	≥5cm	III-IV	Negative	ICC	<60	50	F	Yes	Poor
CCA10674	MSS	2.9	<10	<5cm	III-IV	Positive	ECC	≥60	68	M	Yes	Middle
CCA10675	MSS	5.05	<10	≥5cm	UK	Positive	ICC	≥60	67	F	UK	UK
CCA10676	MSS	5.4	<10	<5cm	I-II	UK	ICC	<60	58	M	UK	Poor
CCA10677	MSS	3.8	<10	UK	III-IV	UK	ICC	<60	41	F	Yes	UK
CCA10678	MSS	3.81	<10	<5cm	III-IV	Negative	ICC	<60	56	F	Yes	Poor
CCA10679	MSS	5.08	<10	<5cm	I-II	Positive	ICC	<60	57	M	No	Poor
CCA10680	MSS	1.97	<10	≥5cm	III-IV	UK	ICC	<60	58	M	UK	UK
CCA10681	MSS	9.8	<10	<5cm	III-IV	Negative	ECC	≥60	66	F	Yes	Poor
CCA10682	MSS	2.89	<10	≥5cm	UK	UK	ICC	≥60	61	M	UK	UK
CCA10683	MSS	4.83	<10	≥5cm	UK	Negative	ICC	≥60	60	F	UK	UK
CCA10684	MSS	2.5	<10	<5cm	III-IV	Negative	ICC	≥60	64	M	UK	UK
CCA10685	MSS	2.89	<10	<5cm	UK	UK	ECC	≥60	60	M	UK	Middle
CCA10686	MSI-H	10.1	≥10	<5cm	III-IV	Positive	ECC	≥60	62	F	No	Poor
CCA10687	MSS	2.7	<10	≥5cm	III-IV	Positive	ICC	≥60	64	F	UK	UK
CCA10688	MSS	5.7	<10	<5cm	I-II	Negative	ICC	≥60	65	M	No	Middle
CCA10689	MSS	1.93	<10	≥5cm	UK	Positive	ICC	<60	58	M	UK	UK
CCA10690	MSS	5.83	<10	≥5cm	UK	Positive	ICC	≥60	61	M	UK	UK
CCA10691	MSI-H	10.76	≥10	≥5cm	I-II	Positive	ICC	<60	49	F	No	UK
CCA10692	MSS	1.3	<10	<5cm	III-IV	Positive	ICC	<60	51	M	No	Poor
CCA10693	MSS	4.8	<10	<5cm	III-IV	Negative	ICC	≥60	64	M	Yes	UK
CCA10694	MSS	2.92	<10	<5cm	III-IV	Positive	ECC	≥60	65	M	No	Poor
CCA10695	MSS	3.4	<10	<5cm	UK	Negative	ICC	≥60	66	F	UK	UK
CCA10696	MSS	1.95	<10	≥5cm	UK	Positive	ICC	≥60	63	F	UK	UK
CCA10697	MSS	1.95	<10	≥5cm	UK	Negative	ICC	≥60	67	F	UK	UK
CCA10698	MSS	3.3	<10	<5cm	UK	Negative	ICC	<60	52	F	UK	Poor
CCA10699	MSS	2.8	<10	<5cm	III-IV	Negative	ICC	<60	53	F	Yes	UK
CCA10700	MSS	8.76	<10	≥5cm	UK	Negative	ICC	<60	59	M	UK	UK
CCA10701	MSS	4.88	<10	UK	UK	UK	ECC	<60	53	M	UK	UK
CCA10702	MSS	3.89	<10	≥5cm	UK	Positive	ICC	≥60	62	M	UK	UK
CCA10703	MSS	1.9	<10	<5cm	UK	UK	ECC	≥60	72	M	UK	UK
CCA10704	MSS	14.9	≥10	≥5cm	UK	Positive	ICC	≥60	71	M	UK	UK
CCA10705	MSS	3.2	<10	<5cm	UK	Positive	ICC	<60	54	M	No	Poor
CCA10706	MSI-H	53.76	≥10	≥5cm	III-IV	Positive	ICC	≥60	70	M	Yes	Poor
CCA10707	MSS	2.7	<10	≥5cm	III-IV	Positive	ECC	≥60	70	F	UK	UK
CCA10708	MSS	0.8	<10	≥5cm	III-IV	Negative	ICC	<60	59	F	No	UK
CCA10709	MSS	1.2	<10	≥5cm	III-IV	Negative	ICC	<60	51	M	UK	UK
CCA10710	MSS	3	<10	<5cm	III-IV	Negative	ICC	≥60	62	M	Yes	Poor
CCA10711	MSI-H	32.9	≥10	<5cm	III-IV	Negative	ECC	<60	50	F	No	Middle
CCA10712	MSS	5.3	<10	≥5cm	I-II	Positive	ICC	<60	57	M	No	Poor
CCA10713	MSS	1.3	<10	≥5cm	III-IV	Positive	ICC	≥60	61	F	UK	UK
CCA10714	MSS	0.3	<10	<5cm	I-II	Negative	ICC	≥60	71	M	No	Poor
CCA10715	MSS	1.6	<10	≥5cm	I-II	Negative	ICC	≥60	61	M	UK	Middle
CCA10716	MSI-H	31.7	≥10	<5cm	I-II	UK	ECC	≥60	65	F	No	Middle
CCA10717	MSS	5.6	<10	≥5cm	III-IV	Positive	ICC	≥60	61	M	Yes	Poor
CCA10718	MSS	1.1	<10	<5cm	I-II	Negative	ECC	≥60	63	F	No	Poor
CCA10719	MSS	1.1	<10	≥5cm	I-II	Negative	ICC	≥60	60	M	No	Middle
CCA10720	MSS	7.8	<10	≥5cm	III-IV	Positive	ICC	≥60	66	M	UK	UK
CCA10721	MSS	4.1	<10	<5cm	III-IV	Negative	ECC	≥60	73	M	Yes	Middle
CCA10722	MSS	11.1	≥10	≥5cm	I-II	Negative	ECC	<60	39	F	No	Middle
CCA10723	MSS	4.5	<10	<5cm	III-IV	Negative	ECC	≥60	65	M	Yes	Middle
CCA10724	MSS	0.9	<10	<5cm	III-IV	Negative	ICC	<60	37	M	Yes	Poor
CCA10725	MSS	1.9	<10	≥5cm	III-IV	Positive	ICC	<60	57	M	UK	UK
CCA10726	MSS	1.2	<10	<5cm	I-II	Positive	ICC	≥60	61	M	No	Poor
CCA10727	MSS	9.3	<10	<5cm	III-IV	Positive	ICC	<60	40	M	Yes	Middle
CCA10728	MSS	5.4	<10	<5cm	I-II	UK	ICC	≥60	61	F	No	Middle
CCA10729	MSS	6.9	<10	≥5cm	I-II	UK	ICC	≥60	64	F	No	Well
CCA10730	MSS	3.8	<10	UK	I-II	UK	ECC	≥60	68	M	Yes	Middle
CCA10731	MSS	3.8	<10	<5cm	I-II	UK	ECC	<60	53	F	No	Poor
CCA10732	MSS	7.7	<10	<5cm	III-IV	UK	ICC	≥60	66	F	Yes	Poor
CCA10733	MSS	4.6	<10	≥5cm	UK	UK	ICC	≥60	60	F	No	UK
CCA10734	MSS	3.8	<10	<5cm	III-IV	UK	ICC	≥60	66	M	UK	Poor
CCA10735	MSS	1.5	<10	<5cm	III-IV	UK	ICC	<60	51	F	No	Middle
CCA10736	MSS	0	<10	≥5cm	I-II	UK	ICC	<60	42	F	No	Middle
CCA10737	MSS	10	≥10	<5cm	I-II	UK	ECC	<60	54	M	No	Middle
CCA10738	MSI-H	31.7	≥10	UK	III-IV	UK	ICC	<60	52	F	Yes	Middle
CCA10739	MSS	0.7	<10	<5cm	I-II	UK	ICC	≥60	67	M	No	Middle
CCA10740	MSS	7.7	<10	UK	III-IV	Negative	ICC	≥60	67	F	UK	UK
CCA10741	MSS	3.8	<10	UK	I-II	UK	ECC	<60	53	F	No	Middle
CCA10742	MSS	3.8	<10	UK	UK	UK	ECC	<60	59	M	No	Middle
CCA10743	MSS	9.2	<10	<5cm	I-II	UK	ECC	<60	52	M	No	Middle
CCA10744	MSS	2.3	<10	<5cm	III-IV	UK	ECC	≥60	63	M	No	Middle
CCA10745	MSS	13.2	≥10	UK	III-IV	UK	ECC	<60	49	F	No	Middle
CCA10746	MSS	4.6	<10	≥5cm	III-IV	UK	ICC	<60	38	F	Yes	Middle
CCA10747	MSS	10.8	≥10	<5cm	I-II	UK	ECC	≥60	68	F	No	Middle
CCA10748	MSS	0	<10	<5cm	III-IV	UK	ECC	<60	19	F	No	Middle
CCA10749	MSS	4.6	<10	<5cm	III-IV	UK	ECC	≥60	66	F	Yes	Middle
CCA10750	MSS	2.3	<10	<5cm	I-II	UK	ECC	<60	54	M	No	Middle
CCA10751	MSS	3	<10	UK	III-IV	UK	ECC	≥60	62	M	No	Middle
CCA10752	MSS	6.1	<10	UK	III-IV	UK	ECC	<60	47	M	No	Middle
CCA10753	MSS	4.6	<10	UK	UK	UK	ICC	<60	56	M	No	Middle
CCA10754	MSS	7.7	<10	UK	I-II	UK	ECC	≥60	67	M	No	Middle
CCA10755	MSS	2.3	<10	UK	I-II	UK	ECC	≥60	61	M	No	Middle
CCA10756	MSS	8.5	<10	<5cm	I-II	UK	ECC	<60	52	M	No	Middle
CCA10757	MSS	13.9	≥10	UK	III-IV	UK	ECC	<60	58	M	No	Middle
CCA10758	MSS	2.3	<10	UK	III-IV	UK	ECC	≥60	73	M	No	Middle
CCA10759	MSS	5.4	<10	UK	I-II	UK	ECC	≥60	67	M	No	Middle
CCA10760	MSS	12.3	≥10	<5cm	I-II	UK	ECC	≥60	83	M	No	Middle
CCA10761	MSS	6.9	<10	UK	III-IV	UK	ECC	<60	54	M	No	Middle
CCA10762	MSS	3.8	<10	UK	III-IV	UK	ECC	≥60	60	F	UK	Middle
CCA10763	MSS	17.8	≥10	UK	I-II	UK	ECC	≥60	65	M	No	Middle
CCA10764	MSS	6.1	<10	UK	III-IV	UK	ECC	≥60	61	M	Yes	Middle
CCA10765	MSS	4.6	<10	UK	I-II	UK	ECC	<60	51	M	No	Middle
CCA10766	MSS	3.8	<10	UK	III-IV	UK	ECC	<60	44	M	Yes	Middle
CCA10767	MSS	8.5	<10	UK	III-IV	UK	ECC	<60	40	F	No	Poor
CCA10768	MSS	2.3	<10	<5cm	I-II	UK	ECC	≥60	61	M	Yes	Middle
CCA10769	MSS	17.8	≥10	<5cm	UK	UK	ECC	≥60	60	M	No	Middle
CCA10770	MSS	0.7	<10	UK	III-IV	UK	ECC	<60	38	F	No	Middle
CCA10771	MSS	1.5	<10	UK	I-II	UK	ECC	≥60	60	F	No	Middle
CCA10772	MSS	7.7	<10	<5cm	I-II	Negative	ECC	≥60	70	F	No	Middle
CCA10773	MSS	0	<10	≥5cm	I-II	UK	ICC	≥60	61	F	No	Middle
CCA10774	MSS	6.9	<10	≥5cm	I-II	UK	ICC	≥60	76	M	No	Middle
CCA10775	MSS	4.3	<10	UK	I-II	UK	ICC	≥60	77	F	No	Middle
CCA10776	MSS	6.1	<10	<5cm	I-II	UK	ICC	≥60	65	M	No	Middle
CCA10777	MSS	3.1	<10	UK	III-IV	UK	ICC	<60	52	M	Yes	Poor
CCA10778	MSS	1.8	<10	≥5cm	III-IV	UK	ICC	≥60	65	M	Yes	Poor
CCA10779	MSS	6.1	<10	UK	UK	UK	ICC	<60	57	F	No	Middle
CCA10780	MSS	1.5	<10	UK	III-IV	UK	ICC	≥60	73	M	Yes	Poor
CCA10781	MSS	4.6	<10	UK	III-IV	UK	ICC	≥60	67	F	Yes	Poor
CCA10782	MSS	4.6	<10	UK	I-II	UK	ICC	<60	40	M	No	Middle
CCA10783	MSS	0.7	<10	UK	III-IV	UK	ECC	<60	57	M	UK	Middle
CCA10784	MSS	2.3	<10	UK	III-IV	UK	ICC	≥60	61	F	No	Middle
CCA10785	MSS	8.1	<10	≥5cm	III-IV	UK	ICC	≥60	67	F	Yes	Middle
CCA10786	MSS	8.5	<10	UK	III-IV	UK	ICC	≥60	68	M	Yes	Middle
CCA10787	MSS	4.6	<10	UK	III-IV	UK	ICC	<60	57	F	Yes	Middle
CCA10788	MSS	49.5	≥10	UK	I-II	UK	ECC	<60	44	F	Yes	Middle
CCA10789	MSS	1.8	<10	<5cm	I-II	UK	ECC	<60	51	F	No	Middle
CCA10790	MSS	5	<10	UK	I-II	UK	ECC	≥60	61	M	No	Middle
CCA10791	MSS	5.6	<10	<5cm	I-II	UK	ECC	≥60	60	F	Yes	Poor
CCA10792	MSS	1.2	<10	UK	I-II	UK	ECC	≥60	67	F	No	Middle
CCA10793	MSS	3.1	<10	UK	I-II	UK	ECC	≥60	73	M	No	Middle
CCA10794	MSI-H	75	≥10	UK	UK	UK	ICC	≥60	60	M	UK	UK
CCA10795	MSS	5	<10	<5cm	I-II	UK	ECC	≥60	65	F	Yes	Poor
CCA10796	MSS	3.1	<10	<5cm	I-II	UK	ECC	<60	59	M	No	Middle
CCA10797	MSS	3.1	<10	<5cm	I-II	UK	ECC	≥60	65	M	No	Middle
CCA10798	MSS	3.1	<10	<5cm	I-II	UK	ECC	≥60	64	M	Yes	Poor
CCA10799	MSS	3.7	<10	<5cm	I-II	UK	ECC	<60	57	M	No	Poor
CCA10800	MSS	0.6	<10	<5cm	I-II	UK	ECC	<60	48	M	No	Poor
CCA10801	MSS	5	<10	<5cm	I-II	UK	ECC	≥60	66	M	No	Middle
CCA10802	MSS	4.6	<10	≥5cm	I-II	UK	ICC	<60	46	F	No	Middle
CCA10803	MSS	3.7	<10	<5cm	I-II	UK	ECC	≥60	72	F	No	Middle
CCA10804	MSS	1.8	<10	<5cm	I-II	UK	ECC	<60	46	F	Yes	Poor
CCA10805	MSS	0.6	<10	<5cm	I-II	UK	ECC	<60	49	M	Yes	Poor
CCA10806	MSS	2.5	<10	<5cm	I-II	UK	ECC	≥60	62	F	No	Poor
CCA10807	MSS	1.2	<10	<5cm	I-II	UK	ECC	≥60	65	F	No	Middle
CCA10808	MSS	3.1	<10	<5cm	I-II	UK	ECC	≥60	72	M	No	Poor
CCA10809	MSS	6.9	<10	<5cm	I-II	UK	ECC	≥60	61	M	No	Middle
CCA10810	MSI-H	45.2	≥10	<5cm	I-II	UK	ECC	<60	56	M	Yes	Poor
CCA10811	MSS	2.5	<10	<5cm	I-II	UK	ECC	≥60	66	M	No	Middle
CCA10812	MSS	0	<10	≥5cm	I-II	UK	ECC	<60	59	M	Yes	Poor
CCA10813	MSS	4.3	<10	≥5cm	III-IV	UK	ICC	≥60	74	M	Yes	Poor
CCA10814	MSS	2.5	<10	<5cm	I-II	UK	ICC	≥60	62	M	No	Poor
CCA10815	MSS	2.5	<10	<5cm	III-IV	UK	ICC	≥60	68	F	Yes	Middle
CCA10816	MSS	4.3	<10	<5cm	III-IV	UK	ICC	≥60	63	F	Yes	Middle
CCA10817	MSS	1.2	<10	≥5cm	I-II	UK	ICC	≥60	66	M	No	Poor
CCA10818	MSS	0	<10	≥5cm	III-IV	UK	ICC	≥60	72	M	No	Middle
CCA10819	MSS	1.2	<10	≥5cm	I-II	UK	ICC	<60	56	F	No	Middle
CCA10820	MSS	1.2	<10	≥5cm	III-IV	UK	ICC	≥60	70	M	Yes	Poor
CCA10821	MSS	0	<10	≥5cm	UK	UK	ICC	<60	56	F	No	Middle
CCA10822	MSS	6.2	<10	≥5cm	I-II	UK	ICC	<60	51	M	No	Middle
CCA10823	MSS	4.3	<10	<5cm	I-II	UK	ICC	≥60	67	M	No	Middle
CCA10824	MSS	1.8	<10	≥5cm	I-II	UK	ICC	<60	48	F	No	Middle
CCA10825	MSS	3.1	<10	<5cm	I-II	UK	ICC	<60	50	M	No	Poor
CCA10826	MSI-H	50.2	≥10	<5cm	III-IV	UK	ICC	<60	44	M	No	Poor
CCA10827	MSS	0.6	<10	≥5cm	I-II	UK	ICC	<60	53	M	No	Middle
CCA10828	MSS	2.5	<10	<5cm	I-II	UK	ECC	<60	36	M	Yes	Poor
CCA10829	MSS	8.7	<10	≥5cm	I-II	UK	ICC	≥60	65	M	No	Poor
CCA10830	MSS	3.1	<10	≥5cm	I-II	UK	ICC	≥60	66	F	No	Middle
CCA10831	MSS	3.1	<10	≥5cm	III-IV	UK	ICC	<60	42	F	Yes	Poor
CCA10832	MSS	3.7	<10	≥5cm	III-IV	UK	ICC	<60	44	F	Yes	Poor
CCA10833	MSS	0	<10	≥5cm	I-II	UK	ICC	<60	42	M	No	Middle
CCA10834	MSS	7.5	<10	<5cm	I-II	UK	ECC	≥60	69	F	No	Middle
CCA10835	MSS	0	<10	≥5cm	III-IV	UK	ICC	<60	59	M	Yes	Middle
CCA10836	MSS	1.8	<10	<5cm	I-II	UK	ICC	<60	59	M	No	Middle
CCA10837	MSS	7.5	<10	<5cm	I-II	UK	ECC	≥60	62	F	No	Poor
CCA10838	MSS	0.6	<10	<5cm	I-II	UK	ICC	≥60	71	M	No	Middle
CCA10839	MSS	1.8	<10	<5cm	III-IV	UK	ICC	≥60	63	M	Yes	Poor
CCA10840	MSS	2.5	<10	<5cm	I-II	UK	ICC	≥60	69	M	No	Middle
CCA10841	MSS	3.1	<10	≥5cm	III-IV	UK	ICC	≥60	67	M	No	Poor
CCA10842	MSS	5.6	<10	<5cm	I-II	UK	ECC	<60	50	M	No	Poor
CCA10843	MSS	8.1	<10	≥5cm	I-II	UK	ICC	<60	59	M	No	Middle
CCA10844	MSS	5	<10	≥5cm	III-IV	UK	ICC	≥60	61	M	Yes	Poor
CCA10845	MSI-H	40.8	≥10	<5cm	I-II	UK	ICC	<60	47	F	No	Middle
CCA10846	MSS	8.7	<10	≥5cm	III-IV	UK	ICC	≥60	70	F	Yes	Middle
CCA10847	MSS	5	<10	≥5cm	I-II	UK	ICC	<60	49	M	No	Poor
CCA10848	MSI-H	45.2	≥10	<5cm	I-II	UK	ICC	≥60	79	F	No	Poor
CCA10849	MSS	8.7	<10	<5cm	I-II	UK	ECC	≥60	65	F	No	Middle
CCA10850	MSS	5	<10	<5cm	I-II	UK	ECC	≥60	69	F	No	Well
CCA10851	MSS	1.2	<10	≥5cm	I-II	UK	ICC	<60	55	M	No	Poor
CCA10852	MSS	3.1	<10	<5cm	I-II	UK	ICC	≥60	71	F	No	Poor
CCA10853	MSS	1.2	<10	<5cm	I-II	UK	ECC	<60	56	F	No	Middle
CCA10854	MSS	44.5	≥10	≥5cm	I-II	UK	ICC	<60	43	M	No	Poor
CCA10855	MSS	2.5	<10	≥5cm	III-IV	UK	ICC	≥60	61	F	Yes	Middle
CCA10856	MSS	4.3	<10	<5cm	I-II	UK	ECC	<60	51	M	No	Poor
CCA10857	MSS	1.2	<10	<5cm	I-II	UK	ECC	≥60	66	F	No	Middle
CCA10858	MSS	5	<10	<5cm	I-II	UK	ECC	≥60	68	M	No	Poor
CCA10859	MSI-H	31.3	≥10	<5cm	I-II	UK	ICC	<60	52	F	No	Middle
CCA10860	MSI-H	35.7	≥10	<5cm	I-II	UK	ECC	<60	59	F	No	Poor
CCA10861	MSS	6.2	<10	<5cm	I-II	Positive	ECC	≥60	72	M	No	Middle
CCA10862	MSS	15	≥10	≥5cm	III-IV	Negative	ICC	≥60	66	F	UK	Poor
CCA10863	MSS	6.2	<10	≥5cm	III-IV	UK	ICC	≥60	66	M	Yes	Poor
CCA10864	MSS	14.4	≥10	UK	I-II	UK	ECC	≥60	65	M	No	Middle
CCA10865	MSI-H	31.3	≥10	UK	I-II	UK	ICC	<60	38	M	No	Middle
CCA10866	MSS	1.8	<10	UK	III-IV	UK	ECC	<60	46	F	No	Poor
CCA10867	MSS	0.6	<10	UK	III-IV	UK	ICC	<60	57	M	UK	Poor
CCA10868	MSS	1.8	<10	<5cm	I-II	Negative	ECC	≥60	70	F	No	Middle
CCA10869	MSS	0.1	<10	≥5cm	III-IV	Negative	ICC	≥60	61	M	UK	UK
CCA10870	MSS	22.5	≥10	<5cm	III-IV	Positive	ECC	≥60	70	M	Yes	Poor
CCA10871	MSS	7.1	<10	<5cm	UK	Positive	ICC	≥60	82	F	UK	Middle
CCA10872	MSS	1.99	<10	<5cm	I-II	Negative	ICC	≥60	67	F	No	Middle
CCA10873	MSS	5	<10	≥5cm	UK	UK	ICC	≥60	66	M	UK	UK
CCA10874	MSS	3.84	<10	≥5cm	UK	Positive	ICC	≥60	74	F	UK	UK
CCA10875	MSS	26.88	≥10	<5cm	I-II	Positive	ECC	≥60	64	F	No	Poor
CCA10876	MSI-H	37.09	≥10	<5cm	I-II	UK	ECC	≥60	65	M	No	Middle
CCA10877	MSS	1.88	<10	UK	UK	UK	ICC	≥60	61	F	UK	UK
CCA10878	MSS	2.49	<10	≥5cm	UK	UK	ECC	<60	42	M	UK	UK
CCA10879	MSS	3.84	<10	≥5cm	UK	Positive	ICC	<60	55	M	UK	UK
CCA10880	MSS	5.714	<10	<5cm	III-IV	Positive	ICC	≥60	74	F	Yes	UK
CCA10881	MSS	0.2	<10	UK	UK	Positive	ECC	<60	43	M	UK	UK
CCA10882	MSS	60	≥10	UK	UK	Positive	ICC	≥60	65	F	UK	UK
CCA10883	MSS	16.8	≥10	UK	UK	Negative	ICC	<60	32	F	UK	UK
CCA10884	MSS	0.9	<10	UK	UK	Positive	ECC	<60	39	F	UK	UK
CCA10885	MSS	1.9	<10	UK	UK	Negative	ECC	≥60	75	F	UK	UK
CCA10886	MSI-H	24.8	≥10	≥5cm	III-IV	Positive	ICC	<60	55	F	Yes	Poor
CCA10887	MSI-H	55	≥10	<5cm	III-IV	UK	ECC	≥60	63	F	Yes	UK

## Sheet: Table S4
Table S4. Genomic alterations in 48 patients with MSI-H cholangiocarcinoma.
ID	MSI-H status	Gene_Symbol	Coding_DNA_Change	AA_Change	VarType	TypeVUS
CCA10001	MSI-H	ACVR2A	c.1310del	p.K437Rfs*5	Indel	NotVUS
CCA10001	MSI-H	ANTXR2	c.152+2T>A		SNV	NotVUS
CCA10001	MSI-H	ARID1A	c.1417C>T	p.Q473*	SNV	NotVUS
CCA10001	MSI-H	ATR	c.3425G>C	p.S1142T	SNV	VUS
CCA10001	MSI-H	AXIN1	c.1295del	p.P432Qfs*48	Indel	NotVUS
CCA10001	MSI-H	AXIN1	c.1758del	p.N587Tfs*118	Indel	NotVUS
CCA10001	MSI-H	BCOR	c.2340del	p.T781Pfs*5	Indel	NotVUS
CCA10001	MSI-H	CD1A	c.953C>T	p.A318V	SNV	VUS
CCA10001	MSI-H	CD1A	c.970C>T	p.R324C	SNV	NotVUS
CCA10001	MSI-H	CD1E	c.674G>A	p.R225H	SNV	NotVUS
CCA10001	MSI-H	CHD2	c.5387_5389del	p.P1796del	Indel	NotVUS
CCA10001	MSI-H	DDR1	c.440C>A	p.P147H	SNV	VUS
CCA10001	MSI-H	DLC1	c.722del	p.P241Lfs*12	Indel	NotVUS
CCA10001	MSI-H	EGFR	c.988G>A	p.E330K	SNV	NotVUS
CCA10001	MSI-H	EP300	c.6263G>A	p.R2088Q	SNV	VUS
CCA10001	MSI-H	EPHA2	c.1379del	p.P460Rfs*33	Indel	NotVUS
CCA10001	MSI-H	FANCM	c.329G>A	p.C110Y	SNV	NotVUS
CCA10001	MSI-H	GLI2	c.3747A>C	p.Q1249H	SNV	VUS
CCA10001	MSI-H	GLI3	c.3508G>A	p.A1170T	SNV	NotVUS
CCA10001	MSI-H	GRIN2A	c.4219T>G	p.S1407A	SNV	VUS
CCA10001	MSI-H	HDAC9	c.1840T>G	p.S614A	SNV	VUS
CCA10001	MSI-H	IRS2	c.2804C>T	p.A935V	SNV	NotVUS
CCA10001	MSI-H	IRS2	c.974A>G	p.H325R	SNV	NotVUS
CCA10001	MSI-H	IRS2	c.3460_3462del	p.S1154del	Indel	NotVUS
CCA10001	MSI-H	KLHL6	c.730C>T	p.R244W	SNV	NotVUS
CCA10001	MSI-H	KMT2C	c.8390del	p.K2797Rfs*26	Indel	NotVUS
CCA10001	MSI-H	KMT2D	c.7548del	p.N2517Ifs*26	Indel	NotVUS
CCA10001	MSI-H	KRAS	c.436G>A	p.A146T	SNV	NotVUS
CCA10001	MSI-H	LZTR1	c.886C>A	p.L296I	SNV	VUS
CCA10001	MSI-H	MKNK1	c.254C>T	p.T85M	SNV	NotVUS
CCA10001	MSI-H	MLH1	c.1713del	p.F571Lfs*20	Indel	NotVUS
CCA10001	MSI-H	MTG1	c.320del	p.N107Mfs*8	Indel	VUS
CCA10001	MSI-H	MYCN	c.25A>G	p.M9V	SNV	VUS
CCA10001	MSI-H	MYH11	c.3248C>T	p.A1083V	SNV	VUS
CCA10001	MSI-H	NOTCH3	c.2567-5C>T		SNV	VUS
CCA10001	MSI-H	PBRM1	c.773dup	p.N258Kfs*6	INDEL	NotVUS
CCA10001	MSI-H	RAD50	c.2165del	p.K722Rfs*14	Indel	NotVUS
CCA10001	MSI-H	RASA1	c.848G>A	p.R283H	SNV	NotVUS
CCA10001	MSI-H	SNCAIP	c.1607G>A	p.R536H	SNV	NotVUS
CCA10001	MSI-H	TCF7L2	c.1385del	p.K462Sfs*23	Indel	NotVUS
CCA10001	MSI-H	TGFBR1	c.7del	p.A3Rfs*47	Indel	NotVUS
CCA10001	MSI-H	ZBTB2	c.1418C>T	p.S473L	SNV	VUS
CCA10002	MSI-H	ALOX12B	c.1681C>A	p.P561T	SNV	VUS
CCA10002	MSI-H	ARHGEF10	c.3906G>T	p.K1302N	SNV	VUS
CCA10002	MSI-H	ARID1A	c.5548del	p.D1850Tfs*33	Indel	NotVUS
CCA10002	MSI-H	AXIN1	c.925G>A	p.G309S	SNV	NotVUS
CCA10002	MSI-H	BRCA2	c.7505G>A	p.R2502H	SNV	NotVUS
CCA10002	MSI-H	CBL	c.586dup	p.E196Gfs*16	INDEL	NotVUS
CCA10002	MSI-H	CD79A	c.568-1G>T		SNV	VUS
CCA10002	MSI-H	CHD4	c.2629C>T	p.R877W	SNV	NotVUS
CCA10002	MSI-H	COL1A1	c.196G>A	p.G66S	SNV	NotVUS
CCA10002	MSI-H	CSK	c.987G>T	p.K329N	SNV	VUS
CCA10002	MSI-H	DCTN1	c.2404C>T	p.R802*	SNV	VUS
CCA10002	MSI-H	DRD2	c.1138G>A	p.G380S	SNV	VUS
CCA10002	MSI-H	EGFR	c.1295A>G	p.Q432R	SNV	VUS
CCA10002	MSI-H	EPHA7	c.841C>T	p.R281C	SNV	NotVUS
CCA10002	MSI-H	ERBB3	c.242G>A	p.R81Q	SNV	NotVUS
CCA10002	MSI-H	FAS	c.676+5G>T		SNV	VUS
CCA10002	MSI-H	FAT1	c.1210A>G	p.S404G	SNV	NotVUS
CCA10002	MSI-H	FAT1	c.12323del	p.L4108Wfs*98	Indel	NotVUS
CCA10002	MSI-H	FAT3	c.7319C>T	p.T2440M	SNV	NotVUS
CCA10002	MSI-H	FBXO31	c.1397+10C>A		SNV	VUS
CCA10002	MSI-H	FGFR1	c.2417G>T	p.C806F	SNV	VUS
CCA10002	MSI-H	FOXO1	c.1372G>A	p.A458T	SNV	NotVUS
CCA10002	MSI-H	GLI2	c.2564A>G	p.Y855C	SNV	VUS
CCA10002	MSI-H	GNAS	c.602G>A	p.R201H	SNV	NotVUS
CCA10002	MSI-H	IRS2	c.3430C>T	p.R1144C	SNV	NotVUS
CCA10002	MSI-H	JUN	c.398C>T	p.A133V	SNV	VUS
CCA10002	MSI-H	KDM6A	c.1662_1663del	p.Q555Afs*25	Indel	NotVUS
CCA10002	MSI-H	KMT2C	c.568C>T	p.R190*	SNV	NotVUS
CCA10002	MSI-H	KMT2C	c.13488del	p.F4496Lfs*21	Indel	NotVUS
CCA10002	MSI-H	KMT2D	c.14867C>A	p.P4956H	SNV	VUS
CCA10002	MSI-H	LOXL2	c.1853A>G	p.H618R	SNV	NotVUS
CCA10002	MSI-H	LRP1B	c.7642+8T>C		SNV	VUS
CCA10002	MSI-H	LRP2	c.8965A>G	p.T2989A	SNV	VUS
CCA10002	MSI-H	LRP2	c.3265C>T	p.R1089C	SNV	NotVUS
CCA10002	MSI-H	MCF2L	c.1986-13_1986-11del		Indel	VUS
CCA10002	MSI-H	MST1R	c.3919C>T	p.P1307S	SNV	VUS
CCA10002	MSI-H	MYBL1	c.1360C>T	p.R454*	SNV	NotVUS
CCA10002	MSI-H	NF1	c.5878del	p.C1960Afs*19	Indel	NotVUS
CCA10002	MSI-H	NF1	c.6000dup	p.G2001Wfs*8	INDEL	NotVUS
CCA10002	MSI-H	NOTCH1	c.622G>A	p.A208T	SNV	NotVUS
CCA10002	MSI-H	NTRK2	c.2288del	p.F763Sfs*16	Indel	VUS
CCA10002	MSI-H	OBSCN	c.6421G>T	p.E2141*	SNV	NotVUS
CCA10002	MSI-H	PBRM1	c.835del	p.I279Yfs*4	Indel	NotVUS
CCA10002	MSI-H	PDCD1	c.105del	p.T36Pfs*9	Indel	VUS
CCA10002	MSI-H	PIK3C2G	c.2004-12C>A		SNV	VUS
CCA10002	MSI-H	PIK3C2G	c.3795G>A	p.W1265*	SNV	NotVUS
CCA10002	MSI-H	PIK3CA	c.1606A>G	p.T536A	SNV	VUS
CCA10002	MSI-H	PRKDC	c.10814del	p.N3605Tfs*48	Indel	VUS
CCA10002	MSI-H	RASA1	c.2513del	p.N838Mfs*4	Indel	NotVUS
CCA10002	MSI-H	RBBP8	c.1071del	p.K357Nfs*3	Indel	NotVUS
CCA10002	MSI-H	RET	c.1249C>T	p.R417C	SNV	NotVUS
CCA10002	MSI-H	RNF43	c.1976del	p.G659Vfs*41	Indel	NotVUS
CCA10002	MSI-H	TIE1	c.743del	p.P248Lfs*117	Indel	VUS
CCA10002	MSI-H	TNFRSF14	c.224G>A	p.C75Y	SNV	VUS
CCA10002	MSI-H	TNFRSF19	c.713G>A	p.R238H	SNV	NotVUS
CCA10002	MSI-H	TRIO	c.7050dup	p.V2351Rfs*90	INDEL	VUS
CCA10002	MSI-H	TYK2	c.2315G>A	p.R772Q	SNV	NotVUS
CCA10002	MSI-H	WRN	c.3382del	p.S1128Vfs*34	Indel	NotVUS
CCA10002	MSI-H	ZFHX3	c.5221_5223dup	p.Q1741dup	INDEL	NotVUS
CCA10004	MSI-H	ACVR2A	c.1310del	p.K437Rfs*5	Indel	NotVUS
CCA10004	MSI-H	ADGRA2	c.1405A>G	p.M469V	SNV	VUS
CCA10004	MSI-H	ADGRA2	c.2031del	p.V678Sfs*14	Indel	VUS
CCA10004	MSI-H	AFF3	c.1371+6C>T		SNV	VUS
CCA10004	MSI-H	AMER1	c.780del	p.K260Nfs*22	Indel	NotVUS
CCA10004	MSI-H	APC	c.176C>A	p.A59D	SNV	VUS
CCA10004	MSI-H	APC	c.1548G>T	p.K516N	SNV	NotVUS
CCA10004	MSI-H	ARHGEF17	c.2017T>C	p.S673P	SNV	VUS
CCA10004	MSI-H	ARHGEF25	c.1286G>A	p.R429H	SNV	NotVUS
CCA10004	MSI-H	ARID1A	c.400del	p.A134Rfs*98	Indel	NotVUS
CCA10004	MSI-H	ARID1A	c.5548del	p.D1850Tfs*33	Indel	NotVUS
CCA10004	MSI-H	ARID1A	c.5688del	p.P1898Hfs*25	Indel	NotVUS
CCA10004	MSI-H	ARID1B	c.2713C>T	p.Q905*	SNV	NotVUS
CCA10004	MSI-H	ARID1B	c.3869G>T	p.G1290V	SNV	NotVUS
CCA10004	MSI-H	ASXL1	c.3965C>T	p.P1322L	SNV	NotVUS
CCA10004	MSI-H	ASXL1	c.4519G>A	p.A1507T	SNV	NotVUS
CCA10004	MSI-H	AXIN2	c.1712+9C>T		SNV	VUS
CCA10004	MSI-H	AXL	c.569G>A	p.R190H	SNV	NotVUS
CCA10004	MSI-H	BCORL1	c.17C>T	p.P6L	SNV	NotVUS
CCA10004	MSI-H	BCORL1	c.2624_2625del	p.L875Qfs*11	Indel	NotVUS
CCA10004	MSI-H	BCR	c.1672A>G	p.K558E	SNV	VUS
CCA10004	MSI-H	BRCA2	c.6838G>A	p.V2280M	SNV	VUS
CCA10004	MSI-H	CASP8	c.1419G>T	p.K473N	SNV	VUS
CCA10004	MSI-H	CD79A	c.164dup	p.H56Afs*3	INDEL	VUS
CCA10004	MSI-H	CDC73	c.439C>T	p.R147C	SNV	NotVUS
CCA10004	MSI-H	CDK12	c.2880G>T	p.W960C	SNV	VUS
CCA10004	MSI-H	CDK12	c.2164C>T	p.R722C	SNV	NotVUS
CCA10004	MSI-H	CDKN2A	c.466G>A	p.D156N	SNV	VUS
CCA10004	MSI-H	CDKN2A	c.106dup	p.A36Gfs*8	INDEL	NotVUS
CCA10004	MSI-H	CHD2	c.3414-9T>C		SNV	VUS
CCA10004	MSI-H	COL1A1	c.4372G>A	p.V1458I	SNV	VUS
CCA10004	MSI-H	CREBBP	c.7126G>A	p.V2376I	SNV	VUS
CCA10004	MSI-H	CSK	c.-65-12T>G		SNV	VUS
CCA10004	MSI-H	E2F3	c.530C>T	p.T177M	SNV	NotVUS
CCA10004	MSI-H	EPHA2	c.2827G>A	p.D943N	SNV	NotVUS
CCA10004	MSI-H	EPHA2	c.719del	p.G240Vfs*153	Indel	NotVUS
CCA10004	MSI-H	EPHA3	c.2236G>T	p.D746Y	SNV	NotVUS
CCA10004	MSI-H	EPHA3	c.2242G>A	p.A748T	SNV	NotVUS
CCA10004	MSI-H	EPHB4	c.670G>A	p.V224M	SNV	VUS
CCA10004	MSI-H	ESR1	c.805C>T	p.R269C	SNV	NotVUS
CCA10004	MSI-H	ETV4	c.1160G>A	p.R387Q	SNV	NotVUS
CCA10004	MSI-H	FAM135B	c.2428G>T	p.G810*	SNV	VUS
CCA10004	MSI-H	FANCA	c.2778+4G>A		SNV	VUS
CCA10004	MSI-H	FANCE	c.929dup	p.V311Sfs*2	INDEL	NotVUS
CCA10004	MSI-H	FANCM	c.4005del	p.V1336Lfs*2	Indel	NotVUS
CCA10004	MSI-H	FGF23	c.14G>A	p.R5H	SNV	VUS
CCA10004	MSI-H	FGFR1	c.104del	p.G35Efs*68	Indel	VUS
CCA10004	MSI-H	FGFR2	c.293C>T	p.T98M	SNV	VUS
CCA10004	MSI-H	FGFR3	c.1341G>T	p.E447D	SNV	VUS
CCA10004	MSI-H	FGFR4	c.1085C>T	p.A362V	SNV	NotVUS
CCA10004	MSI-H	FLT3	c.497A>G	p.Y166C	SNV	VUS
CCA10004	MSI-H	GNAS	c.602G>A	p.R201H	SNV	NotVUS
CCA10004	MSI-H	GRM3	c.1100G>A	p.R367H	SNV	NotVUS
CCA10004	MSI-H	HGF	c.488del	p.L163Cfs*50	Indel	VUS
CCA10004	MSI-H	HNF1A	c.1136del	p.P379Lfs*5	Indel	NotVUS
CCA10004	MSI-H	IKZF1	c.236C>T	p.A79V	SNV	NotVUS
CCA10004	MSI-H	IRF2	c.122C>T	p.A41V	SNV	NotVUS
CCA10004	MSI-H	IRS2	c.3302C>T	p.P1101L	SNV	VUS
CCA10004	MSI-H	JAK1	c.1360C>T	p.R454W	SNV	NotVUS
CCA10004	MSI-H	JAK1	c.1699G>A	p.V567I	SNV	NotVUS
CCA10004	MSI-H	KDR	c.2743A>G	p.I915V	SNV	VUS
CCA10004	MSI-H	KMT2A	c.8659C>T	p.R2887C	SNV	NotVUS
CCA10004	MSI-H	KMT2C	c.10639del	p.S3547Pfs*3	Indel	NotVUS
CCA10004	MSI-H	LRP1	c.2189G>A	p.G730D	SNV	NotVUS
CCA10004	MSI-H	LRP1B	c.6224G>A	p.R2075H	SNV	NotVUS
CCA10004	MSI-H	LZTR1	c.1195G>A	p.A399T	SNV	VUS
CCA10004	MSI-H	LZTR1	c.1235G>A	p.R412H	SNV	NotVUS
CCA10004	MSI-H	MAP3K1	c.705G>T	p.E235D	SNV	VUS
CCA10004	MSI-H	MCL1	c.665G>A	p.R222H	SNV	VUS
CCA10004	MSI-H	MSH3	c.1148del	p.K383Rfs*32	Indel	NotVUS
CCA10004	MSI-H	MUC16	c.42821C>T	p.P14274L	SNV	VUS
CCA10004	MSI-H	MUC16	c.803C>A	p.P268H	SNV	NotVUS
CCA10004	MSI-H	MUC16	c.5545dup	p.H1849Pfs*14	INDEL	VUS
CCA10004	MSI-H	MYD88	c.376_378del	p.C126del	Indel	NotVUS
CCA10004	MSI-H	NCOA2	c.1297C>G	p.Q433E	SNV	VUS
CCA10004	MSI-H	NCOR1	c.1709G>A	p.R570Q	SNV	NotVUS
CCA10004	MSI-H	NFIB	c.74G>A	p.R25H	SNV	NotVUS
CCA10004	MSI-H	NR4A3	c.509G>A	p.G170D	SNV	VUS
CCA10004	MSI-H	NSD2	c.1886C>T	p.S629L	SNV	VUS
CCA10004	MSI-H	NSD3	c.632G>A	p.R211H	SNV	NotVUS
CCA10004	MSI-H	NT5C2	c.1087C>T	p.R363W	SNV	NotVUS
CCA10004	MSI-H	NTRK1	c.1006G>T	p.A336S	SNV	NotVUS
CCA10004	MSI-H	NTRK1	c.320C>T	p.A107V	SNV	NotVUS
CCA10004	MSI-H	OBSCN	c.8198-4G>A		SNV	VUS
CCA10004	MSI-H	PALB2	c.1540G>T	p.G514*	SNV	NotVUS
CCA10004	MSI-H	PIK3C2B	c.1169C>A	p.A390E	SNV	NotVUS
CCA10004	MSI-H	PIK3C2B	c.3644G>A	p.G1215D	SNV	NotVUS
CCA10004	MSI-H	PIK3CA	c.1090G>A	p.G364R	SNV	NotVUS
CCA10004	MSI-H	PIK3CA	c.1638G>T	p.Q546H	SNV	NotVUS
CCA10004	MSI-H	PIK3CG	c.727G>A	p.A243T	SNV	NotVUS
CCA10004	MSI-H	PIK3R2	c.2006T>A	p.V669D	SNV	NotVUS
CCA10004	MSI-H	PIK3R2	c.2138C>T	p.A713V	SNV	NotVUS
CCA10004	MSI-H	PLCG2	c.1765C>T	p.R589C	SNV	NotVUS
CCA10004	MSI-H	POLE	c.6391C>T	p.R2131C	SNV	NotVUS
CCA10004	MSI-H	PREX2	c.3688C>T	p.R1230W	SNV	NotVUS
CCA10004	MSI-H	PRKACA	c.841C>T	p.R281C	SNV	VUS
CCA10004	MSI-H	PTPRT	c.1716G>T	p.K572N	SNV	VUS
CCA10004	MSI-H	PTPRT	c.1865+4A>G		SNV	VUS
CCA10004	MSI-H	PTPRT	c.4101del	p.S1368Pfs*31	Indel	NotVUS
CCA10004	MSI-H	RANBP2	c.5189G>A	p.C1730Y	SNV	VUS
CCA10004	MSI-H	RASA1	c.2513del	p.N838Mfs*4	Indel	NotVUS
CCA10004	MSI-H	RELB	c.1475C>T	p.T492M	SNV	NotVUS
CCA10004	MSI-H	RELB	c.296del	p.A99Gfs*16	Indel	VUS
CCA10004	MSI-H	RHBDF2	c.2137C>A	p.P713T	SNV	VUS
CCA10004	MSI-H	RICTOR	c.4957dup	p.Y1653Lfs*3	INDEL	VUS
CCA10004	MSI-H	RNF43	c.1976del	p.G659Vfs*41	Indel	NotVUS
CCA10004	MSI-H	SETD2	c.4873C>T	p.R1625C	SNV	NotVUS
CCA10004	MSI-H	SF3B1	c.3700C>A	p.L1234I	SNV	VUS
CCA10004	MSI-H	SF3B1	c.1873C>T	p.R625C	SNV	NotVUS
CCA10004	MSI-H	SLX4	c.4027C>A	p.P1343T	SNV	NotVUS
CCA10004	MSI-H	SMARCB1	c.1121G>A	p.R374Q	SNV	NotVUS
CCA10004	MSI-H	SPEN	c.8159C>T	p.A2720V	SNV	VUS
CCA10004	MSI-H	SRC	c.1579G>A	p.E527K	SNV	NotVUS
CCA10004	MSI-H	SRGAP1	c.341A>G	p.H114R	SNV	VUS
CCA10004	MSI-H	STK11	c.1108+12G>A		SNV	VUS
CCA10004	MSI-H	TBX3	c.1937C>T	p.P646L	SNV	NotVUS
CCA10004	MSI-H	TET1	c.172G>T	p.V58F	SNV	NotVUS
CCA10004	MSI-H	TGFBR2	c.458del	p.K153Sfs*35	Indel	NotVUS
CCA10004	MSI-H	TIE1	c.2137C>T	p.R713C	SNV	NotVUS
CCA10004	MSI-H	TNFAIP3	c.959G>A	p.G320D	SNV	NotVUS
CCA10004	MSI-H	TNK2	c.1895del	p.P632Rfs*84	Indel	VUS
CCA10004	MSI-H	TYRO3	c.1442G>A	p.R481Q	SNV	VUS
CCA10004	MSI-H	VAV1	c.927+6C>T		SNV	VUS
CCA10004	MSI-H	WEE1	c.249del	p.G84Afs*150	Indel	VUS
CCA10004	MSI-H	ZFHX3	c.529G>A	p.A177T	SNV	NotVUS
CCA10008	MSI-H	ABCB1	c.3674G>A	p.R1225H	SNV	NotVUS
CCA10008	MSI-H	ACVR2A	C.1310del	P.K437Rfs*5	Indel	NotVUS
CCA10008	MSI-H	ARID1A	c.3826C>T	p.R1276*	SNV	NotVUS
CCA10008	MSI-H	ARID1B	c.1927-3del		Indel	VUS
CCA10008	MSI-H	ARID2	C.1616_1617del	P.S539Cfs*9	Indel	NotVUS
CCA10008	MSI-H	ARID2	C.5371_5372del	P.K1791Efs*3	Indel	NotVUS
CCA10008	MSI-H	ASXL1	c.245C>T	p.T82M	SNV	VUS
CCA10008	MSI-H	ASXL1	C.200_202del	P.G67del	Indel	VUS
CCA10008	MSI-H	AXIN2	c.2108G>T	p.R703M	SNV	VUS
CCA10008	MSI-H	AXL	c.1102C>T	p.R368W	SNV	NotVUS
CCA10008	MSI-H	COL1A1	C.1127del	P.P376Lfs*165	Indel	NotVUS
CCA10008	MSI-H	CSF1R	c.2258G>A	p.R753Q	SNV	NotVUS
CCA10008	MSI-H	CYP2D6	c.508C>T	p.R170C	SNV	NotVUS
CCA10008	MSI-H	DLC1	C.2233_2235del	P.S745del	Indel	NotVUS
CCA10008	MSI-H	EPHA8	C.2809del	P.D937Tfs*29	Indel	VUS
CCA10008	MSI-H	FAM135B	c.524T>G	p.L175R	SNV	VUS
CCA10008	MSI-H	FANCM	C.4005del	P.V1336Lfs*2	Indel	NotVUS
CCA10008	MSI-H	FAT1	c.10045G>A	p.V3349I	SNV	VUS
CCA10008	MSI-H	FAT3	c.10876C>T	p.R3626C	SNV	NotVUS
CCA10008	MSI-H	FGF19	c.613G>A	p.G205R	SNV	NotVUS
CCA10008	MSI-H	GRIN2A	c.289G>A	p.G97S	SNV	NotVUS
CCA10008	MSI-H	JAK2	C.3345_3347del	P.F1116del	Indel	VUS
CCA10008	MSI-H	KDM5A	c.1405C>T	p.P469S	SNV	NotVUS
CCA10008	MSI-H	KDM5A	c.3469C>A	p.R1157S	SNV	NotVUS
CCA10008	MSI-H	KMT2A	C.8327del	P.N2776Mfs*11	Indel	VUS
CCA10008	MSI-H	KMT2D	c.7604G>A	p.R2535H	SNV	VUS
CCA10008	MSI-H	KMT2D	c.13530+11dup		INDEL	VUS
CCA10008	MSI-H	KRAS	c.446G>T	p.R149I	SNV	NotVUS
CCA10008	MSI-H	LRP1	c.7031+10T>C		SNV	VUS
CCA10008	MSI-H	LRP1B	c.2885G>A	p.C962Y	SNV	VUS
CCA10008	MSI-H	LRP1B	c.2380+11dup		INDEL	VUS
CCA10008	MSI-H	LRP2	c.12685G>T	p.G4229C	SNV	VUS
CCA10008	MSI-H	LRP2	c.3932G>A	p.R1311H	SNV	NotVUS
CCA10008	MSI-H	MSH2	c.1476G>A	p.M492I	SNV	NotVUS
CCA10008	MSI-H	MSH6	c.3557-6_3557-4del		Indel	VUS
CCA10008	MSI-H	MTOR	c.6899C>T	p.A2300V	SNV	VUS
CCA10008	MSI-H	MUC16	C.17269del	P.D5757Ifs*24	Indel	VUS
CCA10008	MSI-H	NF1	c.5813-5del		Indel	VUS
CCA10008	MSI-H	NF1	C.1882del	P.Y628Tfs*3	Indel	NotVUS
CCA10008	MSI-H	NOTCH2	c.4220C>T	p.S1407L	SNV	VUS
CCA10008	MSI-H	NOTCH3	c.2938G>A	p.A980T	SNV	NotVUS
CCA10008	MSI-H	NOTCH3	c.5914-3del		Indel	VUS
CCA10008	MSI-H	NOTCH3	C.6102dup	P.G2035Rfs*60	INDEL	NotVUS
CCA10008	MSI-H	NSD2	c.1900G>A	p.D634N	SNV	VUS
CCA10008	MSI-H	OBSCN	c.15136G>A	p.A5046T	SNV	NotVUS
CCA10008	MSI-H	PIK3C3	c.1171-10del		Indel	VUS
CCA10008	MSI-H	PIK3CD	c.1549C>T	p.R517W	SNV	VUS
CCA10008	MSI-H	QKI	c.286-7_286-6del		Indel	VUS
CCA10008	MSI-H	RAD50	C.2165del	P.K722Rfs*14	Indel	NotVUS
CCA10008	MSI-H	ROS1	c.290-7dup		INDEL	VUS
CCA10008	MSI-H	SETBP1	c.2030T>A	p.I677N	SNV	VUS
CCA10008	MSI-H	SMAD4	c.1082G>A	p.R361H	SNV	NotVUS
CCA10008	MSI-H	SPEN	c.6029G>A	p.R2010H	SNV	NotVUS
CCA10008	MSI-H	SRC	c.1208G>A	p.C403Y	SNV	VUS
CCA10008	MSI-H	TET3	c.151C>T	p.R51*	SNV	NotVUS
CCA10008	MSI-H	TGFBR2	C.457_458del	P.K153Afs*3	Indel	NotVUS
CCA10008	MSI-H	TNK2	C.2240del	P.P747Lfs*86	Indel	VUS
CCA10008	MSI-H	TP53	C.532del	P.H178Tfs*69	Indel	NotVUS
CCA10008	MSI-H	TSC2	c.2153G>A	p.R718H	SNV	NotVUS
CCA10008	MSI-H	YES1	c.1314G>A	p.W438*	SNV	VUS
CCA10082	MSI-H	ABL2	c.482A>T	p.Y161F	SNV	VUS
CCA10082	MSI-H	ACVR2A	C.1310del	P.K437Rfs*5	Indel	NotVUS
CCA10082	MSI-H	ARID2	c.419-10dupT		INDEL	VUS
CCA10082	MSI-H	BARD1	c.1359T>A	p.D453E	SNV	NotVUS
CCA10082	MSI-H	BCORL1	C.4451del	P.P1484Qfs*7	Indel	NotVUS
CCA10082	MSI-H	BLK	c.116C>T	p.P39L	SNV	NotVUS
CCA10082	MSI-H	BRAF	c.1993-11delT		Indel	VUS
CCA10082	MSI-H	BRIP1	C.2990_2993del	P.T997Rfs*61	Indel	NotVUS
CCA10082	MSI-H	CASP8	C.1326_1327del	P.C443Pfs*12	Indel	NotVUS
CCA10082	MSI-H	CD79A	c.442G>A	p.E148K	SNV	NotVUS
CCA10082	MSI-H	CDKN1A	c.70C>A	p.P24T	SNV	NotVUS
CCA10082	MSI-H	CREBBP	c.4133G>A	p.R1378Q	SNV	NotVUS
CCA10082	MSI-H	DDR1	c.1589C>A	p.P530H	SNV	VUS
CCA10082	MSI-H	DDR2	c.1418G>A	p.R473H	SNV	NotVUS
CCA10082	MSI-H	EP300	c.4452G>T	p.K1484N	SNV	NotVUS
CCA10082	MSI-H	ERG	c.1184C>T	p.P395L	SNV	NotVUS
CCA10082	MSI-H	EWSR1	C.1616_1617del	P.E539Vfs*5	Indel	VUS
CCA10082	MSI-H	FANCM	c.938G>A	p.R313H	SNV	NotVUS
CCA10082	MSI-H	FAT1	C.1607_1608del	P.L536Qfs*25	Indel	NotVUS
CCA10082	MSI-H	FAT4	C.2738dup	P.Q914Pfs*8	INDEL	NotVUS
CCA10082	MSI-H	FGF14	c.154C>T	p.R52C	SNV	NotVUS
CCA10082	MSI-H	FGFR2	c.653T>A	p.M218K	SNV	NotVUS
CCA10082	MSI-H	FGFR3	c.1807C>T	p.R603W	SNV	NotVUS
CCA10082	MSI-H	FOXP1	c.1627C>T	p.R543C	SNV	VUS
CCA10082	MSI-H	GLI2	c.4408C>T	p.R1470W	SNV	NotVUS
CCA10082	MSI-H	GNAS	c.581G>A	p.R194Q	SNV	VUS
CCA10082	MSI-H	GRIN2A	c.2563G>A	p.D855N	SNV	NotVUS
CCA10082	MSI-H	GRM3	c.731C>T	p.A244V	SNV	NotVUS
CCA10082	MSI-H	HCK	c.164-1G>A		SNV	VUS
CCA10082	MSI-H	JAK1	c.2392A>G	p.T798A	SNV	NotVUS
CCA10082	MSI-H	JAK1	c.3296T>C	p.M1099T	SNV	NotVUS
CCA10082	MSI-H	KDM6A	c.3737-7_3737-6delTT		Indel	VUS
CCA10082	MSI-H	KMT2A	c.11230C>T	p.R3744*	SNV	NotVUS
CCA10082	MSI-H	KMT2C	c.13894+6G>A		SNV	VUS
CCA10082	MSI-H	KMT2D	c.8224A>G	p.T2742A	SNV	VUS
CCA10082	MSI-H	KMT2D	C.7061del	P.P2354Lfs*30	Indel	NotVUS
CCA10082	MSI-H	LRP1	c.10360G>A	p.A3454T	SNV	VUS
CCA10082	MSI-H	LRP1	c.2909C>T	p.S970L	SNV	NotVUS
CCA10082	MSI-H	LRP1B	c.8075G>T	p.G2692V	SNV	NotVUS
CCA10082	MSI-H	MAP2K4	c.334G>T	p.A112S	SNV	NotVUS
CCA10082	MSI-H	MAP2K4	c.430C>T	p.Q144*	SNV	NotVUS
CCA10082	MSI-H	MAP3K1	C.3767_3769del	P.S1256del	Indel	VUS
CCA10082	MSI-H	NOTCH4	c.4502G>A	p.R1501Q	SNV	NotVUS
CCA10082	MSI-H	NR4A3	C.449dup	P.Q151Afs*89	INDEL	NotVUS
CCA10082	MSI-H	PARP1	c.121-2A>G		SNV	NotVUS
CCA10082	MSI-H	PDGFRB	c.2023+5C>T		SNV	VUS
CCA10082	MSI-H	PDGFRB	c.1106C>T	p.T369M	SNV	NotVUS
CCA10082	MSI-H	PIK3C2B	c.484C>T	p.R162*	SNV	VUS
CCA10082	MSI-H	PIK3CD	c.2348-10G>A		SNV	VUS
CCA10082	MSI-H	PLCG2	c.3031G>A	p.A1011T	SNV	VUS
CCA10082	MSI-H	PRKCI	C.79dup	P.R27Pfs*16	INDEL	VUS
CCA10082	MSI-H	PRKDC	c.1826C>T	p.A609V	SNV	VUS
CCA10082	MSI-H	PTCH1	c.2041C>T	p.P681S	SNV	NotVUS
CCA10082	MSI-H	RANBP2	C.6090_6092del	P.E2030del	Indel	VUS
CCA10082	MSI-H	RBM10	c.790G>T	p.E264*	SNV	NotVUS
CCA10082	MSI-H	RELB	c.563C>A	p.P188H	SNV	VUS
CCA10082	MSI-H	RNF43	C.1976del	P.G659Vfs*41	Indel	NotVUS
CCA10082	MSI-H	ROCK1	C.3921del	P.K1307Nfs*3	Indel	VUS
CCA10082	MSI-H	SMARCD1	c.1115T>A	p.I372N	SNV	VUS
CCA10082	MSI-H	SMARCD1	c.772-3T>C		SNV	VUS
CCA10082	MSI-H	SPEN	c.4775G>A	p.R1592Q	SNV	NotVUS
CCA10082	MSI-H	TBX3	c.1991C>T	p.A664V	SNV	NotVUS
CCA10082	MSI-H	TCF7L2	c.80_82del	p.E29del	Indel	VUS
CCA10082	MSI-H	TET2	c.817C>T	p.Q273*	SNV	NotVUS
CCA10082	MSI-H	TGFBR1	c.1131-3delT		Indel	VUS
CCA10082	MSI-H	TGFBR2	C.382_383del	P.K128Afs*3	Indel	NotVUS
CCA10082	MSI-H	TNFAIP3	c.280G>A	p.A94T	SNV	VUS
CCA10082	MSI-H	TNFRSF14	c.353T>C	p.V118A	SNV	VUS
CCA10082	MSI-H	TNK2	C.920_922del	P.F307del	Indel	VUS
CCA10082	MSI-H	TP53	c.524G>A	p.R175H	SNV	NotVUS
CCA10209	MSI-H	ACVR2A	C.36_39del	P.F12Lfs*61	Indel	VUS
CCA10209	MSI-H	APC	c.5224C>A	p.R1742S	SNV	NotVUS
CCA10209	MSI-H	AR	c.2718G>T	p.K906N	SNV	NotVUS
CCA10209	MSI-H	BRCA2	c.8911A>G	p.K2971E	SNV	NotVUS
CCA10209	MSI-H	CIC	c.3176-14_3176-12del		Indel	VUS
CCA10209	MSI-H	CSK	c.562T>C	p.W188R	SNV	NotVUS
CCA10209	MSI-H	CTNNA1	c.2672T>C	p.V891A	SNV	NotVUS
CCA10209	MSI-H	EP300	c.3610T>C	p.C1204R	SNV	NotVUS
CCA10209	MSI-H	FGF12	c.308G>A	p.R103H	SNV	NotVUS
CCA10209	MSI-H	GATA6	c.134_136del	p.S45del	Indel	NotVUS
CCA10209	MSI-H	GLI1	c.1267G>T	p.G423C	SNV	VUS
CCA10209	MSI-H	INHBA	c.922C>T	p.R308C	SNV	NotVUS
CCA10209	MSI-H	IRS2	c.2576C>T	p.T859M	SNV	VUS
CCA10209	MSI-H	KDM5A	c.731C>T	p.A244V	SNV	NotVUS
CCA10209	MSI-H	KEAP1	c.454G>A	p.V152I	SNV	NotVUS
CCA10209	MSI-H	KMT2D	c.14237G>A	p.R4746Q	SNV	NotVUS
CCA10209	MSI-H	KMT2D	c.5956del	p.T1986Pfs*61	Indel	NotVUS
CCA10209	MSI-H	LRP2	c.7805G>A	p.G2602D	SNV	NotVUS
CCA10209	MSI-H	MAP2K4	c.69dup	p.V24Rfs*17	INDEL	NotVUS
CCA10209	MSI-H	MYCN	c.1291C>T	p.H431Y	SNV	VUS
CCA10209	MSI-H	MYD88	c.428C>T	p.S143F	SNV	VUS
CCA10209	MSI-H	NCOA2	c.2087A>G	p.D696G	SNV	VUS
CCA10209	MSI-H	NOTCH3	c.1576C>T	p.P526S	SNV	VUS
CCA10209	MSI-H	NRG1	c.472del	p.A158Rfs*5	Indel	NotVUS
CCA10209	MSI-H	POLE	c.382dup	p.I128Nfs*76	INDEL	NotVUS
CCA10209	MSI-H	PRDM1	c.93G>T	p.E31D	SNV	NotVUS
CCA10209	MSI-H	RXRA	c.361G>A	p.A121T	SNV	NotVUS
CCA10209	MSI-H	SPTA1	c.4369G>A	p.A1457T	SNV	VUS
CCA10209	MSI-H	SYK	c.1179G>T	p.E393D	SNV	NotVUS
CCA10209	MSI-H	SYK	c.650G>A	p.R217H	SNV	NotVUS
CCA10209	MSI-H	TP53	C.572_574del	P.P191del	Indel	NotVUS
CCA10220	MSI-H	AKT2	c.583G>A	p.A195T	SNV	NotVUS
CCA10220	MSI-H	APC	C.1742del	P.K581Rfs*9	Indel	NotVUS
CCA10220	MSI-H	ARAF	c.1008G>T	p.K336N	SNV	VUS
CCA10220	MSI-H	ARID1A	C.827del	P.G276Efs*87	Indel	NotVUS
CCA10220	MSI-H	ASXL1	C.1934dup	P.G646Wfs*12	INDEL	NotVUS
CCA10220	MSI-H	ATM	c.901G>A	p.G301S	SNV	NotVUS
CCA10220	MSI-H	BRCA1	c.[125T>A;127T>A]	p.[I42K;F43I]	SNV	VUS
CCA10220	MSI-H	BRD4	c.1174G>A	p.D392N	SNV	VUS
CCA10220	MSI-H	CASP8	c.1345C>T	p.R449*	SNV	NotVUS
CCA10220	MSI-H	CASP8	C.1470dup	P.L491Tfs*6	INDEL	VUS
CCA10220	MSI-H	CDKN2A	c.238C>T	p.R80*	SNV	NotVUS
CCA10220	MSI-H	CFTR	c.3113A>G	p.Q1038R	SNV	VUS
CCA10220	MSI-H	CHD2	C.4173del	P.K1391Nfs*15	Indel	VUS
CCA10220	MSI-H	DDR2	c.92G>A	p.R31H	SNV	VUS
CCA10220	MSI-H	ERBB2	c.250G>A	p.V84M	SNV	VUS
CCA10220	MSI-H	FAT3	c.5935G>A	p.G1979S	SNV	NotVUS
CCA10220	MSI-H	GATA3	c.619G>A	p.A207T	SNV	NotVUS
CCA10220	MSI-H	GATA4	c.860A>G	p.E287G	SNV	VUS
CCA10220	MSI-H	GLI2	c.2537C>T	p.P846L	SNV	VUS
CCA10220	MSI-H	GRIN2A	c.3236A>G	p.N1079S	SNV	VUS
CCA10220	MSI-H	HDAC9	c.2800G>A	p.G934S	SNV	VUS
CCA10220	MSI-H	IRS2	c.2083G>A	p.A695T	SNV	VUS
CCA10220	MSI-H	KAT6A	c.4961C>T	p.P1654L	SNV	VUS
CCA10220	MSI-H	KDM5B	c.2027C>T	p.A676V	SNV	VUS
CCA10220	MSI-H	KMT2A	c.5264G>A	p.S1755N	SNV	VUS
CCA10220	MSI-H	KMT2C	c.9216G>A	p.M3072I	SNV	VUS
CCA10220	MSI-H	KMT2D	C.7548del	P.N2517Ifs*26	Indel	VUS
CCA10220	MSI-H	LRP1	C.12575dup	P.D4193Rfs*9	INDEL	NotVUS
CCA10220	MSI-H	MSH2	c.473_474del	p.R159Tfs*18	Indel	NotVUS
CCA10220	MSI-H	NF1	C.7626_7627del	P.S2543Ffs*2	Indel	NotVUS
CCA10220	MSI-H	NF1	C.2033dup	P.I679Dfs*21	INDEL	NotVUS
CCA10220	MSI-H	NOTCH1	c.2951C>T	p.T984M	SNV	VUS
CCA10220	MSI-H	NRG1	c.551G>A	p.R184H	SNV	NotVUS
CCA10220	MSI-H	NRG1	c.586C>T	p.R196W	SNV	NotVUS
CCA10220	MSI-H	NTRK3	c.1520G>A	p.R507H	SNV	VUS
CCA10220	MSI-H	PBRM1	C.2727del	P.K909Nfs*6	Indel	NotVUS
CCA10220	MSI-H	POLB	c.690G>T	p.K230N	SNV	VUS
CCA10220	MSI-H	POLD1	c.758+5G>A		SNV	VUS
CCA10220	MSI-H	POLE	c.2026+9C>T		SNV	VUS
CCA10220	MSI-H	PRKCI	c.1498-1G>T		SNV	VUS
CCA10220	MSI-H	RAD54B	c.682T>C	p.F228L	SNV	NotVUS
CCA10220	MSI-H	SETBP1	c.4367G>A	p.R1456H	SNV	NotVUS
CCA10220	MSI-H	SPEN	c.4246C>T	p.R1416C	SNV	VUS
CCA10220	MSI-H	TERT	c.2015G>A	p.R672H	SNV	NotVUS
CCA10220	MSI-H	TET3	C.5243dup	P.T1749Hfs*5	INDEL	NotVUS
CCA10220	MSI-H	TGFBR2	c.717_718del	p.E240Afs*5	Indel	NotVUS
CCA10220	MSI-H	TIE1	c.1454G>A	p.R485Q	SNV	VUS
CCA10220	MSI-H	TSC1	C.1808del	P.P603Rfs*26	Indel	NotVUS
CCA10220	MSI-H	ZNF750	c.1268C>T	p.T423M	SNV	VUS
CCA10260	MSI-H	ABL1	c.2822C>T	p.A941V	SNV	NotVUS
CCA10260	MSI-H	ABL2	c.307G>A	p.G103R	SNV	VUS
CCA10260	MSI-H	ACVR2A	c.1099G>A	p.A367T	SNV	NotVUS
CCA10260	MSI-H	ACVR2A	c.1310del	p.K437Rfs*5	Indel	NotVUS
CCA10260	MSI-H	ATM	c.7996A>G	p.T2666A	SNV	NotVUS
CCA10260	MSI-H	CBL	c.839G>A	p.R280Q	SNV	VUS
CCA10260	MSI-H	CDH1	c.2603G>A	p.R868H	SNV	NotVUS
CCA10260	MSI-H	CFTR	c.2835_2836del	p.K946Nfs*28	Indel	NotVUS
CCA10260	MSI-H	CSF1R	c.732C>T	p.L244L	SNV	VUS
CCA10260	MSI-H	CYP2D6	c.263G>A	p.R88H	SNV	NotVUS
CCA10260	MSI-H	DICER1	c.96G>A	p.W32*	SNV	NotVUS
CCA10260	MSI-H	EPHA7	c.2303G>A	p.S768N	SNV	VUS
CCA10260	MSI-H	ERBB2	c.1270G>A	p.V424I	SNV	NotVUS
CCA10260	MSI-H	FAM135B	c.2174G>A	p.R725Q	SNV	VUS
CCA10260	MSI-H	FAT3	c.7846G>A	p.G2616S	SNV	NotVUS
CCA10260	MSI-H	FAT4	c.5881T>A	p.S1961T	SNV	VUS
CCA10260	MSI-H	FAT4	c.7705G>A	p.A2569T	SNV	NotVUS
CCA10260	MSI-H	FBXW7	c.2092C>A	p.L698M	SNV	VUS
CCA10260	MSI-H	FGR	c.1211C>T	p.A404V	SNV	NotVUS
CCA10260	MSI-H	FLI1	c.1091G>A	p.G364D	SNV	VUS
CCA10260	MSI-H	FLT3	c.2955_2956del	p.P986Afs*27	Indel	VUS
CCA10260	MSI-H	GNA11	c.488A>C	p.D163A	SNV	NotVUS
CCA10260	MSI-H	GNAS	c.1759G>A	p.G587R	SNV	NotVUS
CCA10260	MSI-H	GNAS	c.602G>A	p.R201H	SNV	NotVUS
CCA10260	MSI-H	HCK	c.1427G>A	p.R476H	SNV	VUS
CCA10260	MSI-H	IKZF1	c.513G>T	p.K171N	SNV	VUS
CCA10260	MSI-H	IRF4	c.337C>T	p.R113W	SNV	NotVUS
CCA10260	MSI-H	ITK	c.959T>A	p.I320N	SNV	VUS
CCA10260	MSI-H	LRP1	c.3073G>A	p.G1025R	SNV	NotVUS
CCA10260	MSI-H	LRP1B	c.8234G>A	p.C2745Y	SNV	VUS
CCA10260	MSI-H	LRP1B	c.2770G>T	p.A924S	SNV	NotVUS
CCA10260	MSI-H	LZTR1	c.548A>G	p.Y183C	SNV	VUS
CCA10260	MSI-H	MGMT	c.81+2T>C		SNV	NotVUS
CCA10260	MSI-H	MSH2	c.491G>A	p.G164E	SNV	NotVUS
CCA10260	MSI-H	MYCN	c.904C>T	p.R302C	SNV	NotVUS
CCA10260	MSI-H	PBRM1	c.1564C>T	p.R522*	SNV	NotVUS
CCA10260	MSI-H	PIK3CD	c.913C>T	p.P305S	SNV	NotVUS
CCA10260	MSI-H	PIK3R2	c.1117G>A	p.G373R	SNV	NotVUS
CCA10260	MSI-H	PKD2	c.2288A>G	p.D763G	SNV	NotVUS
CCA10260	MSI-H	POLD1	c.1225C>T	p.R409W	SNV	NotVUS
CCA10260	MSI-H	PTPN11	c.1070C>T	p.T357M	SNV	NotVUS
CCA10260	MSI-H	RNF43	c.1976del	p.G659Vfs*41	Indel	NotVUS
CCA10260	MSI-H	SMARCB1	c.739T>C	p.S247P	SNV	NotVUS
CCA10260	MSI-H	SRC	c.1579G>A	p.E527K	SNV	NotVUS
CCA10260	MSI-H	TET2	c.3766G>A	p.G1256S	SNV	NotVUS
CCA10260	MSI-H	TIE1	c.266C>T	p.T89M	SNV	NotVUS
CCA10260	MSI-H	TNFAIP3	c.2329G>A	p.G777S	SNV	NotVUS
CCA10260	MSI-H	TSC2	c.3700G>A	p.A1234T	SNV	VUS
CCA10335	MSI-H	ACVR1B	c.1453C>T	p.R485*	SNV	NotVUS
CCA10335	MSI-H	APEX1	c.146dup	p.D50Rfs*28	INDEL	VUS
CCA10335	MSI-H	ARID1A	c.3216dup	p.W1073Mfs*32	INDEL	NotVUS
CCA10335	MSI-H	ARID1A	c.817del	p.A273Pfs*90	Indel	NotVUS
CCA10335	MSI-H	ARID1B	c.2999C>T	p.A1000V	SNV	NotVUS
CCA10335	MSI-H	ARID1B	c.4402C>T	p.R1468C	SNV	NotVUS
CCA10335	MSI-H	ARID1B	c.6382C>T	p.R2128*	SNV	NotVUS
CCA10335	MSI-H	ARID1B	c.1927-3del		Indel	VUS
CCA10335	MSI-H	ATR	c.2976+8G>A		SNV	VUS
CCA10335	MSI-H	BRAF	c.635C>T	p.T212I	SNV	VUS
CCA10335	MSI-H	BRAF	c.1397G>T	p.G466V	SNV	NotVUS
CCA10335	MSI-H	CDH1	c.377dup	p.P127Afs*41	INDEL	NotVUS
CCA10335	MSI-H	CHD4	c.4586_4588del	p.K1529del	Indel	VUS
CCA10335	MSI-H	CTCF	c.1598G>A	p.R533H	SNV	NotVUS
CCA10335	MSI-H	DDR2	c.749T>C	p.V250A	SNV	NotVUS
CCA10335	MSI-H	EGFR	c.874G>A	p.V292M	SNV	NotVUS
CCA10335	MSI-H	EP300	c.3662A>C	p.Q1221P	SNV	NotVUS
CCA10335	MSI-H	ERBB3	c.310G>T	p.V104L	SNV	NotVUS
CCA10335	MSI-H	FANCF	c.902A>G	p.D301G	SNV	VUS
CCA10335	MSI-H	FANCM	c.2604dup	p.E869Rfs*3	INDEL	NotVUS
CCA10335	MSI-H	FAT1	c.7846G>A	p.V2616I	SNV	NotVUS
CCA10335	MSI-H	FAT4	c.7802A>G	p.Y2601C	SNV	VUS
CCA10335	MSI-H	FUBP1	c.1781-6dup		INDEL	VUS
CCA10335	MSI-H	GLI2	c.2516C>T	p.S839L	SNV	VUS
CCA10335	MSI-H	ITK	c.1061-7_1061-6dup		INDEL	VUS
CCA10335	MSI-H	KMT2A	c.9800A>C	p.N3267T	SNV	VUS
CCA10335	MSI-H	KMT2D	c.2222C>T	p.P741L	SNV	NotVUS
CCA10335	MSI-H	KMT2D	c.13840-10del		Indel	VUS
CCA10335	MSI-H	LRP2	c.9367G>A	p.D3123N	SNV	VUS
CCA10335	MSI-H	LRP2	c.770-5del		Indel	VUS
CCA10335	MSI-H	LZTR1	c.742G>A	p.G248R	SNV	NotVUS
CCA10335	MSI-H	MAP3K13	c.1978G>A	p.G660R	SNV	VUS
CCA10335	MSI-H	MST1R	c.3866G>A	p.R1289H	SNV	NotVUS
CCA10335	MSI-H	NF1	c.1442C>A	p.P481H	SNV	VUS
CCA10335	MSI-H	NF1	c.5856G>A	p.W1952*	SNV	NotVUS
CCA10335	MSI-H	NF2	c.784C>T	p.R262*	SNV	NotVUS
CCA10335	MSI-H	NR4A3	c.1633+12C>A		SNV	VUS
CCA10335	MSI-H	PBRM1	c.773del	p.N258Mfs*25	Indel	NotVUS
CCA10335	MSI-H	RECQL	c.963T>G	p.C321W	SNV	VUS
CCA10335	MSI-H	RNF43	C.1976del	P.G659Vfs*41	Indel	NotVUS
CCA10335	MSI-H	ROCK2	c.412del	p.W138Gfs*31	Indel	VUS
CCA10335	MSI-H	RPTOR	c.2808+3A>G		SNV	VUS
CCA10335	MSI-H	SMARCB1	c.1091_1093del	p.K364del	Indel	NotVUS
CCA10335	MSI-H	SPOP	c.353-12del		Indel	VUS
CCA10335	MSI-H	SPTA1	c.3166C>T	p.R1056C	SNV	NotVUS
CCA10335	MSI-H	TP53	c.532del	p.H178Tfs*69	Indel	NotVUS
CCA10335	MSI-H	USP6	c.3752del	p.G1251Afs*14	Indel	VUS
CCA10335	MSI-H	XPO1	c.116_118del	p.E39del	Indel	VUS
CCA10377	MSI-H	ACVR2A	C.1310del	P.K437Rfs*5	Indel	NotVUS
CCA10377	MSI-H	ARID1A	c.1234C>T	p.Q412*	SNV	NotVUS
CCA10377	MSI-H	ATRX	c.4215-9T>G		SNV	VUS
CCA10377	MSI-H	B2M	C.43_44del	P.L15Ffs*41	Indel	NotVUS
CCA10377	MSI-H	BRCA2	C.1813del	P.I605Yfs*9	Indel	NotVUS
CCA10377	MSI-H	CASP8	c.-123-6_-123-3delTTCC		Indel	VUS
CCA10377	MSI-H	CHD4	C.218del	P.K73Rfs*129	Indel	NotVUS
CCA10377	MSI-H	EPHA2	C.843del	P.F281Lfs*112	Indel	VUS
CCA10377	MSI-H	EPHA3	c.1646C>T	p.A549V	SNV	NotVUS
CCA10377	MSI-H	ERBB4	C.1798dup	P.A600Gfs*10	INDEL	VUS
CCA10377	MSI-H	FAT4	c.6569G>A	p.R2190H	SNV	VUS
CCA10377	MSI-H	FBXW7	c.1204A>G	p.T402A	SNV	VUS
CCA10377	MSI-H	FH	c.1236+5G>T		SNV	VUS
CCA10377	MSI-H	FLT4	c.119T>C	p.V40A	SNV	NotVUS
CCA10377	MSI-H	FYN	c.345-9delT		Indel	VUS
CCA10377	MSI-H	GRIN2A	c.134A>G	p.D45G	SNV	VUS
CCA10377	MSI-H	HNF1A	C.872del	P.P291Qfs*51	Indel	NotVUS
CCA10377	MSI-H	ITK	c.1274G>A	p.C425Y	SNV	VUS
CCA10377	MSI-H	JAK1	C.2118_2120del	P.E706del	Indel	NotVUS
CCA10377	MSI-H	JAK1	C.2580del	P.K860Nfs*16	Indel	NotVUS
CCA10377	MSI-H	LRP1B	c.11088G>T	p.E3696D	SNV	VUS
CCA10377	MSI-H	MLH1	c.2035G>T	p.E679*	SNV	NotVUS
CCA10377	MSI-H	NBN	c.1398-10delT		Indel	VUS
CCA10377	MSI-H	NKX2-1	c.530G>A	p.G177E	SNV	VUS
CCA10377	MSI-H	NOTCH3	c.1207G>A	p.E403K	SNV	NotVUS
CCA10377	MSI-H	NRG1	c.1123G>A	p.E375K	SNV	VUS
CCA10377	MSI-H	NSD1	c.4233A>T	p.K1411N	SNV	VUS
CCA10377	MSI-H	PBRM1	C.159_160del	P.Y54*	Indel	NotVUS
CCA10377	MSI-H	PDGFRB	c.3058G>A	p.D1020N	SNV	NotVUS
CCA10377	MSI-H	PIK3CA	c.1624G>A	p.E542K	SNV	NotVUS
CCA10377	MSI-H	RAD50	C.2165del	P.K722Rfs*14	Indel	NotVUS
CCA10377	MSI-H	RNF43	C.1943_1944del	P.S648Cfs*98	Indel	NotVUS
CCA10377	MSI-H	SLIT2	C.2712del	P.K904Nfs*13	Indel	NotVUS
CCA10377	MSI-H	SMAD3	c.920G>A	p.C307Y	SNV	VUS
CCA10377	MSI-H	SPEN	C.3154del	P.I1052Sfs*40	Indel	NotVUS
CCA10377	MSI-H	SPEN	C.7484del	P.P2495Lfs*4	Indel	NotVUS
CCA10377	MSI-H	TGFBR2	C.1229_1230del	P.V410Gfs*2	Indel	NotVUS
CCA10377	MSI-H	TGFBR2	C.383del	P.K128Sfs*35	Indel	NotVUS
CCA10377	MSI-H	TP53	c.542G>A	p.R181H	SNV	NotVUS
CCA10404	MSI-H	ABCB1	c.1725+2T>A		SNV	NotVUS
CCA10404	MSI-H	ACVR1B	c.1384+1G>A		SNV	NotVUS
CCA10404	MSI-H	ADAM29	c.2020A>G	p.K674E	SNV	VUS
CCA10404	MSI-H	APC	c.7595A>G	p.H2532R	SNV	NotVUS
CCA10404	MSI-H	ARID1A	c.268A>G	p.S90G	SNV	NotVUS
CCA10404	MSI-H	ARID1A	c.3826C>T	p.R1276*	SNV	NotVUS
CCA10404	MSI-H	ARID2	c.5279_5280del	p.K1760Rfs*6	Indel	NotVUS
CCA10404	MSI-H	ARID2	c.2606dup	p.N869Kfs*82	INDEL	NotVUS
CCA10404	MSI-H	ATR	c.4564T>G	p.F1522V	SNV	VUS
CCA10404	MSI-H	ATRX	c.827T>C	p.L276S	SNV	NotVUS
CCA10404	MSI-H	B2M	c.346+2T>C		SNV	NotVUS
CCA10404	MSI-H	B2M	c.59C>A	p.A20D	SNV	NotVUS
CCA10404	MSI-H	B2M	c.43_44del	p.L15Ffs*41	Indel	NotVUS
CCA10404	MSI-H	BCL2L11	c.466G>A	p.G156R	SNV	NotVUS
CCA10404	MSI-H	BRCA2	c.7281C>A	p.N2427K	SNV	VUS
CCA10404	MSI-H	CARD11	c.3245del	p.N1082Tfs*24	Indel	NotVUS
CCA10404	MSI-H	CD74	c.281G>A	p.R94H	SNV	VUS
CCA10404	MSI-H	CDK12	c.4355del	p.G1452Afs*38	Indel	NotVUS
CCA10404	MSI-H	CHD4	c.5362-1G>T		SNV	NotVUS
CCA10404	MSI-H	CREBBP	c.3460G>A	p.V1154M	SNV	NotVUS
CCA10404	MSI-H	DLC1	c.1013G>A	p.R338H	SNV	NotVUS
CCA10404	MSI-H	DNMT3B	c.1454G>A	p.R485Q	SNV	NotVUS
CCA10404	MSI-H	DOT1L	c.3215G>A	p.R1072H	SNV	VUS
CCA10404	MSI-H	DOT1L	c.875G>A	p.R292H	SNV	NotVUS
CCA10404	MSI-H	EPHA2	c.784_785del	p.C262Pfs*20	Indel	VUS
CCA10404	MSI-H	ERBB2	c.2264T>C	p.L755S	SNV	NotVUS
CCA10404	MSI-H	ERBB2	c.929C>T	p.S310F	SNV	NotVUS
CCA10404	MSI-H	ERBB3	c.2036G>A	p.R679Q	SNV	NotVUS
CCA10404	MSI-H	FAM135B	c.3865C>T	p.R1289C	SNV	NotVUS
CCA10404	MSI-H	FAM46C	c.163G>A	p.V55I	SNV	NotVUS
CCA10404	MSI-H	FAT3	c.8548A>G	p.T2850A	SNV	VUS
CCA10404	MSI-H	FAT4	c.1856G>A	p.R619H	SNV	NotVUS
CCA10404	MSI-H	FGF2	c.142C>T	p.R48W	SNV	VUS
CCA10404	MSI-H	FLT4	c.848G>A	p.R283H	SNV	NotVUS
CCA10404	MSI-H	GATA3	c.295G>A	p.G99S	SNV	NotVUS
CCA10404	MSI-H	GATA3	c.727T>C	p.S243P	SNV	NotVUS
CCA10404	MSI-H	GLI2	c.4409G>A	p.R1470Q	SNV	NotVUS
CCA10404	MSI-H	IKBKE	c.379C>T	p.R127W	SNV	NotVUS
CCA10404	MSI-H	INPP4B	c.1853T>A	p.L618Q	SNV	VUS
CCA10404	MSI-H	KAT6A	c.3415G>C	p.E1139Q	SNV	VUS
CCA10404	MSI-H	KDM5C	c.1903C>T	p.R635W	SNV	VUS
CCA10404	MSI-H	KEL	c.2114T>C	p.L705P	SNV	NotVUS
CCA10404	MSI-H	KMT2C	c.5710A>G	p.T1904A	SNV	NotVUS
CCA10404	MSI-H	KMT2D	c.7938A>C	p.E2646D	SNV	VUS
CCA10404	MSI-H	LRP1	c.12904C>A	p.R4302S	SNV	VUS
CCA10404	MSI-H	LRP1	c.7565C>T	p.S2522F	SNV	VUS
CCA10404	MSI-H	LRP1B	c.6865A>G	p.T2289A	SNV	VUS
CCA10404	MSI-H	LRP1B	c.5444G>A	p.R1815Q	SNV	NotVUS
CCA10404	MSI-H	LTK	c.2432C>A	p.S811Y	SNV	VUS
CCA10404	MSI-H	LZTR1	c.800G>A	p.R267H	SNV	NotVUS
CCA10404	MSI-H	MACC1	c.1630C>G	p.Q544E	SNV	VUS
CCA10404	MSI-H	MCF2L	c.2780C>T	p.A927V	SNV	NotVUS
CCA10404	MSI-H	MSH2	c.1697dup	p.N566Kfs*2	INDEL	NotVUS
CCA10404	MSI-H	MUC16	c.41579C>T	p.A13860V	SNV	VUS
CCA10404	MSI-H	MUC16	c.21500dup	p.D7168Gfs*27	INDEL	VUS
CCA10404	MSI-H	MUC16	c.40827del	p.T13610Pfs*80	Indel	VUS
CCA10404	MSI-H	NBN	c.1181G>T	p.R394I	SNV	NotVUS
CCA10404	MSI-H	NFE2L2	c.1705C>T	p.R569C	SNV	NotVUS
CCA10404	MSI-H	NTRK2	c.1283G>A	p.R428Q	SNV	NotVUS
CCA10404	MSI-H	OBSCN	c.13063G>A	p.G4355S	SNV	NotVUS
CCA10404	MSI-H	PDGFRB	c.881C>T	p.T294M	SNV	NotVUS
CCA10404	MSI-H	POLE	c.3583-12G>T		SNV	VUS
CCA10404	MSI-H	PREX2	c.3817G>A	p.A1273T	SNV	NotVUS
CCA10404	MSI-H	PRKCI	c.826del	p.T276Qfs*7	Indel	VUS
CCA10404	MSI-H	PTEN	c.133G>A	p.V45I	SNV	NotVUS
CCA10404	MSI-H	RICTOR	c.4616C>T	p.A1539V	SNV	VUS
CCA10404	MSI-H	ROS1	c.4531C>T	p.Q1511*	SNV	VUS
CCA10404	MSI-H	RPTOR	c.2665A>C	p.T889P	SNV	NotVUS
CCA10404	MSI-H	SGK1	c.1177del	p.Y393Ifs*13	Indel	VUS
CCA10404	MSI-H	STAG2	c.1913C>T	p.A638V	SNV	NotVUS
CCA10404	MSI-H	STAG2	c.2861G>A	p.R954H	SNV	NotVUS
CCA10404	MSI-H	TET3	c.3200C>T	p.T1067M	SNV	VUS
CCA10404	MSI-H	TGFBR2	c.458del	p.K153Sfs*35	Indel	NotVUS
CCA10404	MSI-H	TIE1	c.1942C>T	p.R648*	SNV	VUS
CCA10404	MSI-H	TNFAIP3	c.1727C>T	p.P576L	SNV	NotVUS
CCA10404	MSI-H	TNK2	c.1522dup	p.Q508Pfs*12	INDEL	VUS
CCA10404	MSI-H	TOP2A	c.2504G>A	p.R835H	SNV	NotVUS
CCA10404	MSI-H	TP53	c.1028A>C	p.E343A	SNV	NotVUS
CCA10404	MSI-H	WEE1	c.682C>T	p.R228*	SNV	NotVUS
CCA10404	MSI-H	XRCC3	c.440C>T	p.P147L	SNV	NotVUS
CCA10432	MSI-H	ACVR2A	c.1310del	p.K437Rfs*5	Indel	NotVUS
CCA10432	MSI-H	ADAM29	c.686T>C	p.V229A	SNV	VUS
CCA10432	MSI-H	ALK	c.875G>A	p.R292H	SNV	NotVUS
CCA10432	MSI-H	AMER1	c.519del	p.F173Lfs*36	Indel	NotVUS
CCA10432	MSI-H	APC	c.5873del	p.N1958Ifs*12	Indel	NotVUS
CCA10432	MSI-H	ARID1A	c.4283A>G	p.Y1428C	SNV	NotVUS
CCA10432	MSI-H	ARID1A	c.3178_3180del	p.E1060del	Indel	NotVUS
CCA10432	MSI-H	ARID1A	c.3344del	p.P1115Qfs*46	Indel	NotVUS
CCA10432	MSI-H	ARID1B	c.3428del	p.K1143Sfs*68	Indel	NotVUS
CCA10432	MSI-H	ARID2	c.5014del	p.C1672Vfs*29	Indel	NotVUS
CCA10432	MSI-H	ATR	c.2134G>T	p.G712C	SNV	VUS
CCA10432	MSI-H	AXIN1	c.2450del	p.K817Rfs*11	Indel	NotVUS
CCA10432	MSI-H	BAP1	c.660-2A>G		SNV	NotVUS
CCA10432	MSI-H	BLM	c.2407-9del		Indel	VUS
CCA10432	MSI-H	BLM	c.1544del	p.N515Mfs*16	Indel	NotVUS
CCA10432	MSI-H	BRCA2	c.3252T>G	p.S1084R	SNV	NotVUS
CCA10432	MSI-H	BRD4	c.1212+6C>T		SNV	VUS
CCA10432	MSI-H	CAMTA1	c.890A>G	p.Y297C	SNV	VUS
CCA10432	MSI-H	CARD11	c.3020-6_3020-5del		Indel	VUS
CCA10432	MSI-H	CASP8	c.1354C>T	p.R452*	SNV	NotVUS
CCA10432	MSI-H	CASP8	c.1491_*2del	p.*497Wext*87	Indel	VUS
CCA10432	MSI-H	CD274	chr9:g.5440323_5465807dup	complex	Indel	VUS
CCA10432	MSI-H	CDH1	c.497del	p.N166Mfs*49	Indel	NotVUS
CCA10432	MSI-H	CDKN2A	c.172C>T	p.R58*	SNV	NotVUS
CCA10432	MSI-H	CDKN2A	c.238C>T	p.R80*	SNV	NotVUS
CCA10432	MSI-H	CHD4	c.2835del	p.K945Nfs*28	Indel	NotVUS
CCA10432	MSI-H	CYLD	c.583G>A	p.V195M	SNV	VUS
CCA10432	MSI-H	EPHA5	c.2809C>T	p.R937C	SNV	NotVUS
CCA10432	MSI-H	EPHA7	c.162+12dup		INDEL	VUS
CCA10432	MSI-H	ERBB4	c.629G>T	p.R210M	SNV	NotVUS
CCA10432	MSI-H	FANCG	c.1158del	p.S387Pfs*16	Indel	NotVUS
CCA10432	MSI-H	FLCN	c.1285dup	p.H429Pfs*27	INDEL	NotVUS
CCA10432	MSI-H	GLI1	c.698del	p.G233Afs*6	Indel	VUS
CCA10432	MSI-H	GNAS	c.478C>T	p.R160C	SNV	NotVUS
CCA10432	MSI-H	HGF	c.2104C>T	p.R702C	SNV	NotVUS
CCA10432	MSI-H	INPP4B	c.2452del	p.R818Efs*4	Indel	NotVUS
CCA10432	MSI-H	JAK3	c.2351-8dup		INDEL	VUS
CCA10432	MSI-H	JUN	c.73C>T	p.P25S	SNV	VUS
CCA10432	MSI-H	KDM5B	c.2501G>A	p.R834Q	SNV	VUS
CCA10432	MSI-H	KDM6A	c.3284dup	p.W1096Vfs*7	INDEL	NotVUS
CCA10432	MSI-H	KMT2D	c.9962G>A	p.R3321Q	SNV	NotVUS
CCA10432	MSI-H	KMT2D	c.7479del	p.F2494Sfs*49	Indel	NotVUS
CCA10432	MSI-H	LRP1	c.13541del	p.G4514Afs*26	Indel	NotVUS
CCA10432	MSI-H	MAP4K5	c.514C>T	p.R172*	SNV	NotVUS
CCA10432	MSI-H	MLH1	c.678-2A>C		SNV	NotVUS
CCA10432	MSI-H	MTOR	c.5375C>T	p.A1792V	SNV	NotVUS
CCA10432	MSI-H	NF1	c.2447G>A	p.R816Q	SNV	VUS
CCA10432	MSI-H	NTRK1	NTRK1-PHF20		FUS	NotVUS
CCA10432	MSI-H	PIK3CG	c.723del	p.G242Afs*17	Indel	VUS
CCA10432	MSI-H	PRKAR1A	c.1028G>A	p.G343D	SNV	NotVUS
CCA10432	MSI-H	RAC1	c.101C>A	p.P34H	SNV	NotVUS
CCA10432	MSI-H	RECQL	c.701-4dup		INDEL	VUS
CCA10432	MSI-H	RELB	c.1175C>A	p.P392H	SNV	VUS
CCA10432	MSI-H	RICTOR	c.5009G>A	p.R1670Q	SNV	NotVUS
CCA10432	MSI-H	RIT1	c.244T>C	p.F82L	SNV	NotVUS
CCA10432	MSI-H	SLIT2	c.1652C>T	p.T551I	SNV	NotVUS
CCA10432	MSI-H	SPOP	c.353-12del		Indel	VUS
CCA10432	MSI-H	TBX3	c.928C>T	p.R310*	SNV	VUS
CCA10432	MSI-H	TCF7L2	c.1385del	p.K462Sfs*23	Indel	VUS
CCA10432	MSI-H	TGFBR2	c.383del	p.K128Sfs*35	Indel	NotVUS
CCA10432	MSI-H	TIE1	c.1928-8C>T		SNV	VUS
CCA10432	MSI-H	TIE1	c.211C>T	p.R71C	SNV	VUS
CCA10432	MSI-H	TNK2	c.560G>A	p.R187Q	SNV	NotVUS
CCA10432	MSI-H	TSC1	c.913+7del		Indel	VUS
CCA10432	MSI-H	TSHR	c.2060G>T	p.R687M	SNV	VUS
CCA10432	MSI-H	TYK2	c.2036G>A	p.R679H	SNV	VUS
CCA10509	MSI-H	ABL1	c.1285C>T	p.L429F	SNV	VUS
CCA10509	MSI-H	ABL1	c.2075C>T	p.T692M	SNV	VUS
CCA10509	MSI-H	ABL2	c.3179C>T	p.A1060V	SNV	VUS
CCA10509	MSI-H	ACVR1B	c.1453C>T	p.R485*	SNV	NotVUS
CCA10509	MSI-H	ACVR1B	c.1573C>T	p.R525C	SNV	NotVUS
CCA10509	MSI-H	ACVR2A	C.1310del	P.K437Rfs*5	Indel	NotVUS
CCA10509	MSI-H	ADGRA2	c.718+1G>A		SNV	VUS
CCA10509	MSI-H	AKT1	c.176-3C>T		SNV	VUS
CCA10509	MSI-H	AKT2	C.879_885delinsT	P.F294_G295del	Indel	VUS
CCA10509	MSI-H	ALK	c.202G>A	p.A68T	SNV	VUS
CCA10509	MSI-H	ALOX12B	c.1883C>T	p.T628M	SNV	NotVUS
CCA10509	MSI-H	AMER1	c.1112A>C	p.E371A	SNV	VUS
CCA10509	MSI-H	AMER1	c.969T>G	p.D323E	SNV	VUS
CCA10509	MSI-H	APC	c.7655G>A	p.S2552N	SNV	VUS
CCA10509	MSI-H	ARAP3	c.2065A>T	p.S689C	SNV	VUS
CCA10509	MSI-H	ARAP3	c.3119+6T>G		SNV	VUS
CCA10509	MSI-H	ARHGAP4	c.1102C>A	p.R368S	SNV	NotVUS
CCA10509	MSI-H	ARHGAP4	c.2068C>A	p.Q690K	SNV	NotVUS
CCA10509	MSI-H	ARHGEF25	c.1502G>A	p.S501N	SNV	VUS
CCA10509	MSI-H	ARHGEF25	C.92del	P.G31Dfs*48	Indel	VUS
CCA10509	MSI-H	ARID1A	c.4111C>T	p.R1371W	SNV	NotVUS
CCA10509	MSI-H	ARID1A	C.854del	P.G285Efs*78	Indel	NotVUS
CCA10509	MSI-H	ARID1B	c.3295G>T	p.D1099Y	SNV	VUS
CCA10509	MSI-H	ARID1B	c.980G>C	p.G327A	SNV	VUS
CCA10509	MSI-H	ARID2	c.4391G>A	p.R1464H	SNV	NotVUS
CCA10509	MSI-H	ASXL1	c.1086-1G>T		SNV	NotVUS
CCA10509	MSI-H	ATF1	c.-6-12delT		Indel	VUS
CCA10509	MSI-H	ATM	c.913T>C	p.S305P	SNV	VUS
CCA10509	MSI-H	ATM	c.37C>T	p.R13C	SNV	NotVUS
CCA10509	MSI-H	ATRX	c.5698-7del		Indel	VUS
CCA10509	MSI-H	AURKA	c.5A>T	p.D2V	SNV	VUS
CCA10509	MSI-H	AURKA	c.70C>T	p.R24C	SNV	NotVUS
CCA10509	MSI-H	BARD1	c.1216C>T	p.R406*	SNV	NotVUS
CCA10509	MSI-H	BCL6	c.1376G>A	p.R459H	SNV	NotVUS
CCA10509	MSI-H	BCOR	c.1604C>T	p.A535V	SNV	NotVUS
CCA10509	MSI-H	BCOR	C.2514del	P.K839Sfs*17	Indel	NotVUS
CCA10509	MSI-H	BCORL1	c.577A>G	p.T193A	SNV	VUS
CCA10509	MSI-H	BCORL1	C.3496del	P.A1166Lfs*56	Indel	NotVUS
CCA10509	MSI-H	BCR	c.1757G>A	p.S586N	SNV	VUS
CCA10509	MSI-H	BCR	c.2603-4C>A		SNV	VUS
CCA10509	MSI-H	BCR	c.1715G>T	p.S572I	SNV	NotVUS
CCA10509	MSI-H	BIRC3	c.791A>C	p.N264T	SNV	VUS
CCA10509	MSI-H	BRAF	c.1201A>G	p.T401A	SNV	NotVUS
CCA10509	MSI-H	BRAF	C.1207_1208dup	P.A404Lfs*8	INDEL	VUS
CCA10509	MSI-H	BRAF	c.1993-11del		Indel	VUS
CCA10509	MSI-H	BRCA1	C.1961del	P.K654Sfs*47	Indel	NotVUS
CCA10509	MSI-H	BRCA2	c.68-8_68-7del		Indel	VUS
CCA10509	MSI-H	BRCA2	C.9097del	P.T3033Lfs*29	Indel	NotVUS
CCA10509	MSI-H	BRIP1	c.2119C>T	p.R707C	SNV	NotVUS
CCA10509	MSI-H	BTK	c.1751-11T>C		SNV	VUS
CCA10509	MSI-H	BTK	c.1475G>A	p.R492H	SNV	NotVUS
CCA10509	MSI-H	CALR	c.580G>A	p.G194S	SNV	VUS
CCA10509	MSI-H	CAMTA1	c.3264-11C>T		SNV	VUS
CCA10509	MSI-H	CAMTA1	c.3350C>T	p.A1117V	SNV	NotVUS
CCA10509	MSI-H	CASP8	c.777C>G	p.H259Q	SNV	VUS
CCA10509	MSI-H	CASP8	c.1345C>T	p.R449*	SNV	NotVUS
CCA10509	MSI-H	CFTR	c.1768T>G	p.C590G	SNV	VUS
CCA10509	MSI-H	CHD2	c.5030A>G	p.D1677G	SNV	VUS
CCA10509	MSI-H	CHD4	c.3321G>T	p.E1107D	SNV	VUS
CCA10509	MSI-H	CHD4	c.182G>A	p.R61Q	SNV	NotVUS
CCA10509	MSI-H	CIC	c.3101C>A	p.P1034H	SNV	NotVUS
CCA10509	MSI-H	COL1A1	c.2444G>C	p.G815A	SNV	VUS
CCA10509	MSI-H	COL1A1	c.3100-6del		Indel	VUS
CCA10509	MSI-H	COL1A1	C.3008del	P.P1003Lfs*105	Indel	NotVUS
CCA10509	MSI-H	CRKL	c.47T>G	p.M16R	SNV	NotVUS
CCA10509	MSI-H	CRKL	c.898G>A	p.D300N	SNV	NotVUS
CCA10509	MSI-H	CTCF	C.610dup	P.T204Nfs*26	INDEL	NotVUS
CCA10509	MSI-H	CTNNA1	c.2348T>A	p.I783N	SNV	VUS
CCA10509	MSI-H	CTNNA1	c.731T>C	p.I244T	SNV	VUS
CCA10509	MSI-H	CTNNA1	c.2393C>T	p.A798V	SNV	NotVUS
CCA10509	MSI-H	CYLD	C.2165del	P.N722Mfs*13	Indel	NotVUS
CCA10509	MSI-H	DDR1	C.1692del	P.R565Efs*51	Indel	NotVUS
CCA10509	MSI-H	DDR2	c.998T>C	p.F333S	SNV	VUS
CCA10509	MSI-H	DEF6	c.1273C>T	p.R425W	SNV	NotVUS
CCA10509	MSI-H	DICER1	c.1528G>A	p.A510T	SNV	VUS
CCA10509	MSI-H	DICER1	c.439-9T>A		SNV	VUS
CCA10509	MSI-H	DICER1	c.904-5del		Indel	VUS
CCA10509	MSI-H	DLC1	c.1504C>T	p.R502C	SNV	NotVUS
CCA10509	MSI-H	DLC1	c.2482T>A	p.S828T	SNV	NotVUS
CCA10509	MSI-H	DLC1	c.1315-4del		Indel	VUS
CCA10509	MSI-H	DNMT3A	c.2633C>G	p.S878C	SNV	VUS
CCA10509	MSI-H	DNMT3A	c.1936G>A	p.G646R	SNV	NotVUS
CCA10509	MSI-H	DNMT3B	C.1359del	P.L454Sfs*136	Indel	NotVUS
CCA10509	MSI-H	DOT1L	c.1793A>G	p.Q598R	SNV	VUS
CCA10509	MSI-H	DPYD	c.461G>T	p.G154V	SNV	VUS
CCA10509	MSI-H	EGFR	c.3073A>G	p.S1025G	SNV	VUS
CCA10509	MSI-H	EGFR	c.865G>A	p.A289T	SNV	NotVUS
CCA10509	MSI-H	EP300	c.2242-7_2242-4del		Indel	VUS
CCA10509	MSI-H	EP300	c.3143-6_3143-4del		Indel	VUS
CCA10509	MSI-H	EPHA2	c.1147G>A	p.V383M	SNV	NotVUS
CCA10509	MSI-H	EPHA5	C.1215_1216del	P.C405*	Indel	NotVUS
CCA10509	MSI-H	EPHA8	c.2563T>C	p.Y855H	SNV	VUS
CCA10509	MSI-H	EPHA8	c.1901G>T	p.R634M	SNV	NotVUS
CCA10509	MSI-H	EPHB1	c.1172T>C	p.V391A	SNV	NotVUS
CCA10509	MSI-H	EPHB4	c.2071A>T	p.I691F	SNV	VUS
CCA10509	MSI-H	ERBB4	c.2725A>T	p.T909S	SNV	NotVUS
CCA10509	MSI-H	ERBB4	c.3463C>T	p.R1155*	SNV	NotVUS
CCA10509	MSI-H	ERBB4	c.2203-9dup		INDEL	VUS
CCA10509	MSI-H	ERRFI1	C.1233del	P.F411Lfs*41	Indel	VUS
CCA10509	MSI-H	ESR1	c.1370-12_1370-11dup		INDEL	VUS
CCA10509	MSI-H	ESR1	C.103del	P.L35Wfs*74	Indel	NotVUS
CCA10509	MSI-H	EZH2	c.1706C>T	p.A569V	SNV	NotVUS
CCA10509	MSI-H	FANCA	c.1592A>G	p.Y531C	SNV	VUS
CCA10509	MSI-H	FANCA	c.4229G>A	p.C1410Y	SNV	VUS
CCA10509	MSI-H	FANCM	c.191C>T	p.A64V	SNV	VUS
CCA10509	MSI-H	FANCM	c.2267G>A	p.R756H	SNV	NotVUS
CCA10509	MSI-H	FANCM	c.1397-5_1397-2dup		INDEL	VUS
CCA10509	MSI-H	FARP1	c.916T>C	p.W306R	SNV	VUS
CCA10509	MSI-H	FAT1	c.4184-12T>C		SNV	VUS
CCA10509	MSI-H	FAT1	c.9674A>G	p.D3225G	SNV	VUS
CCA10509	MSI-H	FAT4	c.1499C>A	p.T500N	SNV	NotVUS
CCA10509	MSI-H	FBXO31	c.1587G>C	p.E529D	SNV	VUS
CCA10509	MSI-H	FBXW7	c.1477T>C	p.C493R	SNV	NotVUS
CCA10509	MSI-H	FBXW7	c.554A>G	p.K185R	SNV	NotVUS
CCA10509	MSI-H	FGF12	c.112C>T	p.R38C	SNV	NotVUS
CCA10509	MSI-H	FGF12	c.415-12_415-8del		Indel	VUS
CCA10509	MSI-H	FGF19	c.110G>A	p.G37D	SNV	VUS
CCA10509	MSI-H	FGF2	c.[175G>C;178G>C]	p.[A59P;A60P]	SNV	VUS
CCA10509	MSI-H	FGF2	c.524G>A	p.R175H	SNV	NotVUS
CCA10509	MSI-H	FGFR1	C.1648del	P.A550Pfs*82	Indel	VUS
CCA10509	MSI-H	FLCN	c.-24-4G>A		SNV	VUS
CCA10509	MSI-H	FLI1	c.77C>T	p.A26V	SNV	VUS
CCA10509	MSI-H	FLT1	c.2462A>G	p.E821G	SNV	NotVUS
CCA10509	MSI-H	FLT4	c.2180C>T	p.A727V	SNV	NotVUS
CCA10509	MSI-H	GATA1	C.1203del	P.T402Pfs*30	Indel	VUS
CCA10509	MSI-H	GID4	c.827G>T	p.R276M	SNV	VUS
CCA10509	MSI-H	GLI1	C.820_821dup	P.C275Afs*6	INDEL	NotVUS
CCA10509	MSI-H	GLI2	c.2909G>C	p.S970T	SNV	VUS
CCA10509	MSI-H	GNA11	c.283G>C	p.E95Q	SNV	VUS
CCA10509	MSI-H	GNAQ	c.322-11del		Indel	VUS
CCA10509	MSI-H	GNAS	c.1066C>T	p.R356C	SNV	NotVUS
CCA10509	MSI-H	GRM3	c.2606G>A	p.R869Q	SNV	NotVUS
CCA10509	MSI-H	HCK	c.4G>A	p.G2R	SNV	NotVUS
CCA10509	MSI-H	HDAC9	c.1919A>G	p.Y640C	SNV	VUS
CCA10509	MSI-H	HGF	c.805C>T	p.P269S	SNV	VUS
CCA10509	MSI-H	HSP90AA1	c.1514-4del		Indel	VUS
CCA10509	MSI-H	IGF1R	c.2987G>A	p.R996Q	SNV	NotVUS
CCA10509	MSI-H	INHBA	c.472T>C	p.F158L	SNV	VUS
CCA10509	MSI-H	IRS2	c.2147C>T	p.A716V	SNV	VUS
CCA10509	MSI-H	IRS2	c.2314A>C	p.S772R	SNV	VUS
CCA10509	MSI-H	IRS2	c.2459G>A	p.S820N	SNV	VUS
CCA10509	MSI-H	IRS2	c.3011G>A	p.G1004D	SNV	VUS
CCA10509	MSI-H	IRS2	c.3265G>T	p.A1089S	SNV	NotVUS
CCA10509	MSI-H	ITK	c.1811C>T	p.A604V	SNV	NotVUS
CCA10509	MSI-H	JAK1	c.2221G>A	p.G741S	SNV	NotVUS
CCA10509	MSI-H	JAK1	C.1016dup	P.N339Kfs*2	INDEL	NotVUS
CCA10509	MSI-H	JAK2	c.2550A>T	p.K850N	SNV	VUS
CCA10509	MSI-H	JAK2	c.1777-8_1777-7del		Indel	VUS
CCA10509	MSI-H	JAK2	C.2282_2283del	P.R761Kfs*6	Indel	NotVUS
CCA10509	MSI-H	KAT6A	c.2534G>A	p.R845H	SNV	NotVUS
CCA10509	MSI-H	KDM5A	c.4074+2T>C		SNV	VUS
CCA10509	MSI-H	KDM5A	c.1150-11del		Indel	VUS
CCA10509	MSI-H	KDM5B	c.2069G>A	p.R690H	SNV	VUS
CCA10509	MSI-H	KDM6A	c.2703-12T>C		SNV	VUS
CCA10509	MSI-H	KDM6A	c.856T>A	p.S286T	SNV	VUS
CCA10509	MSI-H	KEAP1	c.463G>A	p.V155I	SNV	NotVUS
CCA10509	MSI-H	KEL	c.269T>C	p.L90P	SNV	VUS
CCA10509	MSI-H	KEL	c.140G>A	p.R47Q	SNV	NotVUS
CCA10509	MSI-H	KMT2A	c.3832G>A	p.A1278T	SNV	VUS
CCA10509	MSI-H	KMT2A	c.3545G>A	p.R1182H	SNV	NotVUS
CCA10509	MSI-H	KMT2A	C.2318del	P.P773Rfs*8	Indel	NotVUS
CCA10509	MSI-H	KMT2C	c.7443-15_7443-5del		Indel	VUS
CCA10509	MSI-H	KMT2C	c.14344-3del		Indel	VUS
CCA10509	MSI-H	KMT2C	C.13053del	P.K4351Nfs*5	Indel	NotVUS
CCA10509	MSI-H	KMT2C	C.80del	P.P27Rfs*78	Indel	NotVUS
CCA10509	MSI-H	KMT2D	c.9965A>C	p.Q3322P	SNV	VUS
CCA10509	MSI-H	KMT2D	c.122T>C	p.V41A	SNV	NotVUS
CCA10509	MSI-H	KMT2D	c.14643+2T>C		SNV	NotVUS
CCA10509	MSI-H	KMT2D	c.15055G>A	p.A5019T	SNV	NotVUS
CCA10509	MSI-H	KMT2D	c.15419G>T	p.G5140V	SNV	NotVUS
CCA10509	MSI-H	KMT2D	c.272G>A	p.W91*	SNV	NotVUS
CCA10509	MSI-H	KMT2D	C.10687_10689del	P.K3563del	Indel	VUS
CCA10509	MSI-H	KMT2D	C.12662_12664dup	P.Q4221dup	INDEL	VUS
CCA10509	MSI-H	LRP1	c.5142-9T>C		SNV	VUS
CCA10509	MSI-H	LRP1	c.5333T>A	p.V1778D	SNV	VUS
CCA10509	MSI-H	LRP1	C.4468dup	P.E1490Gfs*6	INDEL	NotVUS
CCA10509	MSI-H	LRP1B	c.4490A>C	p.K1497T	SNV	NotVUS
CCA10509	MSI-H	LRP1B	c.4334+10dup		INDEL	VUS
CCA10509	MSI-H	LRP1B	C.13101dup	P.H4368Afs*6	INDEL	NotVUS
CCA10509	MSI-H	LRP2	c.9167A>G	p.D3056G	SNV	VUS
CCA10509	MSI-H	LTK	c.1177G>A	p.A393T	SNV	NotVUS
CCA10509	MSI-H	MAF	c.904G>T	p.A302S	SNV	NotVUS
CCA10509	MSI-H	MCF2L	c.1656C>T	p.G552G	SNV	VUS
CCA10509	MSI-H	MDM2	c.309-13_309-12del		Indel	VUS
CCA10509	MSI-H	MECOM	c.637C>T	p.R213W	SNV	NotVUS
CCA10509	MSI-H	MEN1	c.1366C>T	p.R456C	SNV	NotVUS
CCA10509	MSI-H	MEN1	c.989G>A	p.R330H	SNV	NotVUS
CCA10509	MSI-H	MET	c.1863-5del		Indel	VUS
CCA10509	MSI-H	MKNK1	c.494-10del		Indel	VUS
CCA10509	MSI-H	MLH1	c.1565G>T	p.R522L	SNV	NotVUS
CCA10509	MSI-H	MRE11	c.315-5_315-4del		Indel	NotVUS
CCA10509	MSI-H	MSH2	c.1022T>C	p.L341P	SNV	NotVUS
CCA10509	MSI-H	MSH2	c.1076+2T>C		SNV	NotVUS
CCA10509	MSI-H	MSH3	C.1148del	P.K383Rfs*32	Indel	NotVUS
CCA10509	MSI-H	MTAP	c.227C>T	p.A76V	SNV	NotVUS
CCA10509	MSI-H	MTG1	C.14dup	P.R6Afs*71	INDEL	NotVUS
CCA10509	MSI-H	MTOR	c.6652A>G	p.K2218E	SNV	VUS
CCA10509	MSI-H	MTOR	c.6810+11C>T		SNV	VUS
CCA10509	MSI-H	MTOR	c.1438G>A	p.A480T	SNV	NotVUS
CCA10509	MSI-H	MTOR	c.395G>A	p.R132H	SNV	NotVUS
CCA10509	MSI-H	MTOR	c.4885A>G	p.I1629V	SNV	NotVUS
CCA10509	MSI-H	MUC16	c.12593C>T	p.S4198F	SNV	VUS
CCA10509	MSI-H	MUC16	c.14606A>G	p.D4869G	SNV	VUS
CCA10509	MSI-H	MUC16	c.26060T>C	p.V8687A	SNV	VUS
CCA10509	MSI-H	MUC16	c.27065T>C	p.V9022A	SNV	NotVUS
CCA10509	MSI-H	MUC16	c.3908C>T	p.S1303F	SNV	NotVUS
CCA10509	MSI-H	MUC16	C.23136dup	P.S7713Lfs*40	INDEL	VUS
CCA10509	MSI-H	MUC16	c.42917-9del		Indel	VUS
CCA10509	MSI-H	MYCN	c.463G>A	p.A155T	SNV	VUS
CCA10509	MSI-H	MYH11	c.1886-9G>A		SNV	VUS
CCA10509	MSI-H	NAB2	C.632del	P.P211Lfs*58	Indel	VUS
CCA10509	MSI-H	NBN	C.1396del	P.R466Gfs*18	Indel	NotVUS
CCA10509	MSI-H	NCOA2	c.3587G>A	p.R1196H	SNV	VUS
CCA10509	MSI-H	NCOA2	c.4070C>T	p.A1357V	SNV	NotVUS
CCA10509	MSI-H	NCOR1	c.911A>T	p.E304V	SNV	VUS
CCA10509	MSI-H	NCOR1	c.56G>A	p.R19H	SNV	NotVUS
CCA10509	MSI-H	NF1	c.1949T>C	p.L650S	SNV	VUS
CCA10509	MSI-H	NF2	c.974C>T	p.A325V	SNV	VUS
CCA10509	MSI-H	NF2	C.353del	P.F118Sfs*5	Indel	NotVUS
CCA10509	MSI-H	NKX2-1	c.818G>C	p.G273A	SNV	NotVUS
CCA10509	MSI-H	NOTCH1	c.4927G>A	p.A1643T	SNV	VUS
CCA10509	MSI-H	NOTCH1	c.4372G>T	p.A1458S	SNV	NotVUS
CCA10509	MSI-H	NOTCH3	c.4879C>T	p.R1627W	SNV	VUS
CCA10509	MSI-H	NOTCH3	c.4922T>A	p.V1641D	SNV	VUS
CCA10509	MSI-H	NOTCH3	C.5926del	P.L1976Yfs*36	Indel	NotVUS
CCA10509	MSI-H	NOTCH4	c.211G>A	p.A71T	SNV	NotVUS
CCA10509	MSI-H	NPM1	C.608del	P.N203Mfs*42	Indel	VUS
CCA10509	MSI-H	NR4A3	C.758del	P.P253Rfs*84	Indel	NotVUS
CCA10509	MSI-H	NRG1	c.10C>T	p.R4*	SNV	NotVUS
CCA10509	MSI-H	NRG3	c.137C>T	p.A46V	SNV	VUS
CCA10509	MSI-H	NRG3	c.2078C>T	p.A693V	SNV	VUS
CCA10509	MSI-H	NRG3	C.148del	P.R50Gfs*53	Indel	VUS
CCA10509	MSI-H	NSD1	c.6430G>A	p.A2144T	SNV	NotVUS
CCA10509	MSI-H	NSD2	C.4028del	P.P1343Qfs*49	Indel	VUS
CCA10509	MSI-H	NT5C2	c.539+1G>T		SNV	NotVUS
CCA10509	MSI-H	OBSCN	c.15926T>C	p.M5309T	SNV	VUS
CCA10509	MSI-H	OBSCN	c.17486T>C	p.L5829P	SNV	VUS
CCA10509	MSI-H	OBSCN	c.520G>A	p.A174T	SNV	VUS
CCA10509	MSI-H	OBSCN	c.599T>C	p.V200A	SNV	VUS
CCA10509	MSI-H	OBSCN	c.6600+4C>T		SNV	VUS
CCA10509	MSI-H	OBSCN	c.2356G>A	p.A786T	SNV	NotVUS
CCA10509	MSI-H	OBSCN	c.3268G>A	p.A1090T	SNV	NotVUS
CCA10509	MSI-H	OBSCN	c.3869C>T	p.T1290M	SNV	NotVUS
CCA10509	MSI-H	OBSCN	c.845G>A	p.R282Q	SNV	NotVUS
CCA10509	MSI-H	PAK3	c.884C>T	p.A295V	SNV	VUS
CCA10509	MSI-H	PAK3	c.511T>A	p.S171T	SNV	NotVUS
CCA10509	MSI-H	PARP2	c.1555G>T	p.G519C	SNV	VUS
CCA10509	MSI-H	PARP4	c.3690G>A	p.W1230*	SNV	NotVUS
CCA10509	MSI-H	PARP4	c.3286-8del		Indel	VUS
CCA10509	MSI-H	PARP4	c.4847-9del		Indel	VUS
CCA10509	MSI-H	PBX1	c.1124G>A	p.R375H	SNV	NotVUS
CCA10509	MSI-H	PDGFRB	c.2463+2T>C		SNV	VUS
CCA10509	MSI-H	PDGFRB	c.17C>T	p.A6V	SNV	NotVUS
CCA10509	MSI-H	PIK3C2G	c.1396-4del		Indel	VUS
CCA10509	MSI-H	PIK3C3	c.1171-10del		Indel	VUS
CCA10509	MSI-H	PIK3CD	C.505del	P.L169Cfs*48	Indel	VUS
CCA10509	MSI-H	PIK3CG	c.2026G>A	p.A676T	SNV	NotVUS
CCA10509	MSI-H	PIK3R1	c.1508G>T	p.R503L	SNV	NotVUS
CCA10509	MSI-H	PLCG2	c.2235+12A>G		SNV	VUS
CCA10509	MSI-H	PML	c.139G>A	p.A47T	SNV	VUS
CCA10509	MSI-H	PMS2	c.163+2T>C		SNV	NotVUS
CCA10509	MSI-H	POLB	c.774-3del		Indel	VUS
CCA10509	MSI-H	POLD1	c.1663G>A	p.V555I	SNV	VUS
CCA10509	MSI-H	POLD1	c.1688C>A	p.A563D	SNV	VUS
CCA10509	MSI-H	POLE	c.6593C>T	p.A2198V	SNV	VUS
CCA10509	MSI-H	POLE	c.401T>C	p.V134A	SNV	NotVUS
CCA10509	MSI-H	POLE	c.5795G>A	p.R1932H	SNV	NotVUS
CCA10509	MSI-H	POLE	c.6704A>G	p.Y2235C	SNV	NotVUS
CCA10509	MSI-H	POLE	C.1186del	P.E396Sfs*16	Indel	NotVUS
CCA10509	MSI-H	PREX2	c.1238+5G>A		SNV	VUS
CCA10509	MSI-H	PREX2	c.2524C>G	p.P842A	SNV	VUS
CCA10509	MSI-H	PRKAR1A	c.704T>G	p.L235R	SNV	VUS
CCA10509	MSI-H	PRKAR1A	c.38G>A	p.R13H	SNV	NotVUS
CCA10509	MSI-H	PRKCI	c.1204-2del		Indel	VUS
CCA10509	MSI-H	PRKDC	c.2049C>A	p.F683L	SNV	VUS
CCA10509	MSI-H	PRKDC	c.11087A>G	p.N3696S	SNV	NotVUS
CCA10509	MSI-H	PTCH1	c.1847+2T>C		SNV	NotVUS
CCA10509	MSI-H	PTK2	c.196-11dup		INDEL	VUS
CCA10509	MSI-H	PTPN11	c.1127C>T	p.A376V	SNV	VUS
CCA10509	MSI-H	PTPRO	c.1735A>G	p.T579A	SNV	NotVUS
CCA10509	MSI-H	PTPRO	C.2027dup	P.K677Efs*3	INDEL	NotVUS
CCA10509	MSI-H	QKI	c.286-8_286-6del		Indel	VUS
CCA10509	MSI-H	RAC1	c.527T>G	p.V176G	SNV	VUS
CCA10509	MSI-H	RAD52	c.608C>G	p.A203G	SNV	VUS
CCA10509	MSI-H	RANBP2	c.3208C>A	p.L1070M	SNV	VUS
CCA10509	MSI-H	RANBP2	c.6101T>C	p.V2034A	SNV	NotVUS
CCA10509	MSI-H	RANBP2	c.2603-3dup		INDEL	VUS
CCA10509	MSI-H	RANBP2	C.8209del	P.C2737Vfs*35	Indel	NotVUS
CCA10509	MSI-H	RB1	c.209T>C	p.V70A	SNV	VUS
CCA10509	MSI-H	RBM10	c.415G>A	p.A139T	SNV	VUS
CCA10509	MSI-H	RECQL	c.868-3del		Indel	VUS
CCA10509	MSI-H	REL	c.535+6T>C		SNV	VUS
CCA10509	MSI-H	RELA	C.1459dup	P.H487Pfs*4	INDEL	VUS
CCA10509	MSI-H	REV3L	c.[5672T>C;5722T>C]	p.[M1891T;F1908L]	SNV	VUS
CCA10509	MSI-H	REV3L	c.6754-5del		Indel	VUS
CCA10509	MSI-H	RICTOR	c.1669-5T>C		SNV	VUS
CCA10509	MSI-H	RNF43	C.673del	P.R225Afs*194	Indel	NotVUS
CCA10509	MSI-H	ROCK1	c.1272+2T>C		SNV	VUS
CCA10509	MSI-H	ROCK1	c.1207C>T	p.R403C	SNV	NotVUS
CCA10509	MSI-H	ROCK2	c.2546G>A	p.R849Q	SNV	VUS
CCA10509	MSI-H	ROS1	c.3509A>T	p.D1170V	SNV	VUS
CCA10509	MSI-H	RPTOR	c.2390A>G	p.N797S	SNV	VUS
CCA10509	MSI-H	RPTOR	c.1043G>A	p.R348Q	SNV	NotVUS
CCA10509	MSI-H	RPTOR	c.3104C>T	p.T1035M	SNV	NotVUS
CCA10509	MSI-H	RUNX1T1	c.1200G>T	p.E400D	SNV	VUS
CCA10509	MSI-H	SDHA	c.1810T>C	p.Y604H	SNV	VUS
CCA10509	MSI-H	SETBP1	c.4466C>T	p.P1489L	SNV	VUS
CCA10509	MSI-H	SETBP1	c.[4571C>T;4575A>C]	p.P1524L	SNV	NotVUS
CCA10509	MSI-H	SETD2	c.6571A>G	p.T2191A	SNV	VUS
CCA10509	MSI-H	SF3B1	c.205G>A	p.D69N	SNV	VUS
CCA10509	MSI-H	SLC6A2	c.92C>T	p.A31V	SNV	VUS
CCA10509	MSI-H	SLIT2	c.1833-9del		Indel	VUS
CCA10509	MSI-H	SLIT2	c.3693-10del		Indel	VUS
CCA10509	MSI-H	SLIT2	C.1787del	P.N596Mfs*16	Indel	NotVUS
CCA10509	MSI-H	SMAD2	c.1076G>A	p.S359N	SNV	NotVUS
CCA10509	MSI-H	SMAD4	c.403C>T	p.R135*	SNV	NotVUS
CCA10509	MSI-H	SMARCA4	C.3480del	P.L1161Sfs*3	Indel	NotVUS
CCA10509	MSI-H	SMARCA4	C.810del	P.M272Cfs*31	Indel	NotVUS
CCA10509	MSI-H	SMO	c.259G>A	p.A87T	SNV	VUS
CCA10509	MSI-H	SOX2	c.377C>T	p.T126M	SNV	NotVUS
CCA10509	MSI-H	SOX9	c.838A>G	p.S280G	SNV	NotVUS
CCA10509	MSI-H	SOX9	c.209_431+305dup		Indel	VUS
CCA10509	MSI-H	SOX9	C.793dup	P.Q265Pfs*31	INDEL	NotVUS
CCA10509	MSI-H	SPEN	c.10633C>T	p.P3545S	SNV	VUS
CCA10509	MSI-H	SPEN	c.5626A>G	p.T1876A	SNV	VUS
CCA10509	MSI-H	SPOP	c.353-13_353-12del		Indel	VUS
CCA10509	MSI-H	SPTA1	c.3274G>C	p.G1092R	SNV	VUS
CCA10509	MSI-H	SPTA1	c.6650T>C	p.V2217A	SNV	VUS
CCA10509	MSI-H	SRGAP1	c.1920-9C>A		SNV	VUS
CCA10509	MSI-H	STK11	c.815A>G	p.Y272C	SNV	VUS
CCA10509	MSI-H	SUFU	c.1297-7T>C		SNV	VUS
CCA10509	MSI-H	TAF1	c.2438G>A	p.R813H	SNV	NotVUS
CCA10509	MSI-H	TBX3	c.1588G>A	p.A530T	SNV	VUS
CCA10509	MSI-H	TCF7L2	c.1163C>T	p.A388V	SNV	NotVUS
CCA10509	MSI-H	TET1	c.4903T>A	p.Y1635N	SNV	VUS
CCA10509	MSI-H	TET3	c.2167G>T	p.G723W	SNV	VUS
CCA10509	MSI-H	TFEB	c.65G>A	p.R22Q	SNV	VUS
CCA10509	MSI-H	TFEB	c.910C>T	p.R304C	SNV	NotVUS
CCA10509	MSI-H	TGFBR1	c.503G>A	p.R168H	SNV	NotVUS
CCA10509	MSI-H	TGFBR2	C.457_458del	P.K153Afs*3	Indel	NotVUS
CCA10509	MSI-H	TIE1	c.344G>A	p.R115H	SNV	NotVUS
CCA10509	MSI-H	TNFAIP3	c.2296G>A	p.A766T	SNV	NotVUS
CCA10509	MSI-H	TNFSF13B	c.459T>G	p.S153R	SNV	VUS
CCA10509	MSI-H	TOP2A	c.2432+6T>C		SNV	VUS
CCA10509	MSI-H	TRAF7	c.491A>T	p.D164V	SNV	VUS
CCA10509	MSI-H	TRIO	c.3131C>T	p.A1044V	SNV	VUS
CCA10509	MSI-H	TRIO	c.5431G>A	p.D1811N	SNV	VUS
CCA10509	MSI-H	TRIO	c.6658-7_6658-4del		Indel	VUS
CCA10509	MSI-H	TRIO	C.7136del	P.P2379Lfs*34	Indel	VUS
CCA10509	MSI-H	TYK2	c.1094C>T	p.P365L	SNV	VUS
CCA10509	MSI-H	TYK2	C.3315del	P.T1106Rfs*7	Indel	VUS
CCA10509	MSI-H	USP6	c.3228+12T>C		SNV	VUS
CCA10509	MSI-H	VGLL3	C.473del	P.P158Hfs*54	Indel	NotVUS
CCA10509	MSI-H	VHL	c.538A>C	p.I180L	SNV	NotVUS
CCA10509	MSI-H	VHL	c.602T>G	p.L201R	SNV	NotVUS
CCA10509	MSI-H	YES1	c.396A>T	p.R132S	SNV	VUS
CCA10509	MSI-H	YWHAE	c.265-5_265-3del		Indel	VUS
CCA10509	MSI-H	ZNF750	c.1621G>A	p.A541T	SNV	NotVUS
CCA10533	MSI-H	ACVR1B	c.520_521del	p.S174Qfs*56	Indel	NotVUS
CCA10533	MSI-H	ACVR2A	c.1310del	p.K437Rfs*5	Indel	NotVUS
CCA10533	MSI-H	ADGRA2	c.157G>T	p.G53W	SNV	VUS
CCA10533	MSI-H	AR	c.2527A>G	p.I843V	SNV	VUS
CCA10533	MSI-H	ARHGEF17	c.1850dup	p.G618Wfs*4	INDEL	NotVUS
CCA10533	MSI-H	ARID1A	c.3730C>T	p.P1244S	SNV	NotVUS
CCA10533	MSI-H	ARID1A	c.6619C>T	p.Q2207*	SNV	NotVUS
CCA10533	MSI-H	ARID1B	c.1334dup	p.P446Afs*89	INDEL	NotVUS
CCA10533	MSI-H	ARID2	c.4086_4087del	p.C1362*	Indel	NotVUS
CCA10533	MSI-H	ARID2	c.5333dup	p.N1778Kfs*4	INDEL	NotVUS
CCA10533	MSI-H	ASXL1	c.1249C>T	p.R417*	SNV	NotVUS
CCA10533	MSI-H	ASXL1	c.1934del	p.G645Vfs*58	Indel	NotVUS
CCA10533	MSI-H	ATM	c.7150del	p.M2384*	Indel	NotVUS
CCA10533	MSI-H	ATRX	c.4670T>C	p.V1557A	SNV	NotVUS
CCA10533	MSI-H	AXIN2	c.1994del	p.G665Afs*24	Indel	NotVUS
CCA10533	MSI-H	BLM	c.2407-17del		Indel	VUS
CCA10533	MSI-H	BMPR1A	c.1562_1565del	p.L521Pfs*9	Indel	NotVUS
CCA10533	MSI-H	BRAF	c.1705G>A	p.A569T	SNV	VUS
CCA10533	MSI-H	BRAF	c.2044C>T	p.R682W	SNV	NotVUS
CCA10533	MSI-H	BRCA2	c.1268T>C	p.I423T	SNV	NotVUS
CCA10533	MSI-H	BTK	c.1720T>C	p.F574L	SNV	VUS
CCA10533	MSI-H	CBL	c.1745C>A	p.P582H	SNV	VUS
CCA10533	MSI-H	CBL	c.2599C>T	p.Q867*	SNV	NotVUS
CCA10533	MSI-H	CCN6	c.624del	p.K208Nfs*24	Indel	NotVUS
CCA10533	MSI-H	CCND3	c.572C>T	p.T191I	SNV	VUS
CCA10533	MSI-H	CD1E	c.993dup	p.Q332Tfs*5	INDEL	VUS
CCA10533	MSI-H	CDKN2A	c.47_50del	p.L16Pfs*9	Indel	NotVUS
CCA10533	MSI-H	CEACAM3	c.227A>G	p.N76S	SNV	VUS
CCA10533	MSI-H	CFTR	c.870-10del		Indel	VUS
CCA10533	MSI-H	CIC	c.1499G>A	p.R500H	SNV	NotVUS
CCA10533	MSI-H	CIC	c.4586del	p.P1529Lfs*91	Indel	NotVUS
CCA10533	MSI-H	DDR1	c.2197C>T	p.R733W	SNV	NotVUS
CCA10533	MSI-H	DEF6	c.390G>T	p.E130D	SNV	VUS
CCA10533	MSI-H	DNMT3A	c.1238del	p.G413Afs*238	Indel	VUS
CCA10533	MSI-H	EP300	c.3591-5G>A		SNV	VUS
CCA10533	MSI-H	EPHA2	c.1379del	p.P460Rfs*33	Indel	VUS
CCA10533	MSI-H	ERBB3	c.3965C>T	p.A1322V	SNV	NotVUS
CCA10533	MSI-H	FARP1	c.1602+3A>G		SNV	VUS
CCA10533	MSI-H	FAT4	c.7205T>G	p.I2402S	SNV	VUS
CCA10533	MSI-H	FBXO31	c.995C>T	p.T332M	SNV	NotVUS
CCA10533	MSI-H	FGF19	c.637A>T	p.S213C	SNV	VUS
CCA10533	MSI-H	FLT1	c.752A>G	p.N251S	SNV	NotVUS
CCA10533	MSI-H	FLT4	c.3535C>T	p.Q1179*	SNV	VUS
CCA10533	MSI-H	FOXP1	c.1240dup	p.L414Pfs*47	INDEL	VUS
CCA10533	MSI-H	GLI2	c.3541G>A	p.G1181S	SNV	NotVUS
CCA10533	MSI-H	GNA13	c.460G>A	p.A154T	SNV	VUS
CCA10533	MSI-H	GNAS	c.602G>A	p.R201H	SNV	NotVUS
CCA10533	MSI-H	GRIN2A	c.2008-2A>T		SNV	NotVUS
CCA10533	MSI-H	IKBKE	c.1763T>G	p.L588R	SNV	VUS
CCA10533	MSI-H	IKZF1	c.382G>A	p.G128R	SNV	NotVUS
CCA10533	MSI-H	JAK2	c.2434+2T>C		SNV	NotVUS
CCA10533	MSI-H	KDM5C	c.704del	p.K235Sfs*11	Indel	NotVUS
CCA10533	MSI-H	KDR	c.34T>C	p.W12R	SNV	VUS
CCA10533	MSI-H	KIT	c.1109A>G	p.N370S	SNV	NotVUS
CCA10533	MSI-H	KMT2A	c.5746G>A	p.G1916R	SNV	VUS
CCA10533	MSI-H	KMT2C	c.4672C>T	p.R1558W	SNV	NotVUS
CCA10533	MSI-H	KMT2C	c.740-11del		Indel	VUS
CCA10533	MSI-H	KMT2D	c.12547C>T	p.Q4183*	SNV	VUS
CCA10533	MSI-H	KRAS	c.38G>A	p.G13D	SNV	NotVUS
CCA10533	MSI-H	LRP1B	c.8071A>G	p.S2691G	SNV	VUS
CCA10533	MSI-H	LRP1B	c.8269+6T>C		SNV	VUS
CCA10533	MSI-H	LRP2	c.4994T>C	p.V1665A	SNV	VUS
CCA10533	MSI-H	LRP2	c.9550C>T	p.R3184*	SNV	NotVUS
CCA10533	MSI-H	MED12	c.1823T>C	p.V608A	SNV	VUS
CCA10533	MSI-H	MED12	c.4070G>A	p.R1357H	SNV	NotVUS
CCA10533	MSI-H	MERTK	c.2369T>C	p.M790T	SNV	NotVUS
CCA10533	MSI-H	MET	c.2203A>G	p.I735V	SNV	VUS
CCA10533	MSI-H	MSH3	c.2198T>A	p.I733K	SNV	VUS
CCA10533	MSI-H	MSH3	c.1305_1308del	p.T436Rfs*59	Indel	NotVUS
CCA10533	MSI-H	MSH3	c.1148del	p.K383Rfs*32	Indel	NotVUS
CCA10533	MSI-H	MUC16	c.18703_18705del	p.P6235del	Indel	NotVUS
CCA10533	MSI-H	MYH11	c.272C>T	p.A91V	SNV	NotVUS
CCA10533	MSI-H	NCOR1	c.3337del	p.R1113Efs*19	Indel	NotVUS
CCA10533	MSI-H	NOTCH2	c.4178G>A	p.R1393H	SNV	VUS
CCA10533	MSI-H	NOTCH3	c.2398dup	p.Q800Pfs*53	INDEL	VUS
CCA10533	MSI-H	NSD2	c.3479G>A	p.R1160H	SNV	NotVUS
CCA10533	MSI-H	NUP93	c.1899+10G>A		SNV	VUS
CCA10533	MSI-H	NUP93	c.2180_2181del	p.V727Gfs*12	Indel	VUS
CCA10533	MSI-H	OBSCN	c.13145C>T	p.T4382I	SNV	VUS
CCA10533	MSI-H	OBSCN	c.18574C>T	p.R6192W	SNV	NotVUS
CCA10533	MSI-H	PBRM1	c.1541+7A>G		SNV	VUS
CCA10533	MSI-H	PBRM1	c.1819-10del		Indel	VUS
CCA10533	MSI-H	PIK3C2B	c.2179C>T	p.R727W	SNV	VUS
CCA10533	MSI-H	PIK3CA	c.289C>T	p.P97S	SNV	NotVUS
CCA10533	MSI-H	PIK3CG	c.2287+7T>C		SNV	VUS
CCA10533	MSI-H	POLD1	c.2261G>T	p.G754V	SNV	VUS
CCA10533	MSI-H	PRKACA	c.167G>A	p.R56Q	SNV	VUS
CCA10533	MSI-H	PTCH1	c.114del	p.L39Cfs*41	Indel	NotVUS
CCA10533	MSI-H	RAD51C	c.773G>A	p.R258H	SNV	NotVUS
CCA10533	MSI-H	RAF1	c.707A>G	p.H236R	SNV	VUS
CCA10533	MSI-H	RELA	c.875C>T	p.T292I	SNV	VUS
CCA10533	MSI-H	RNF43	c.1976del	p.G659Vfs*41	Indel	NotVUS
CCA10533	MSI-H	ROCK2	c.412del	p.W138Gfs*31	Indel	VUS
CCA10533	MSI-H	SETBP1	c.1889C>T	p.A630V	SNV	NotVUS
CCA10533	MSI-H	SETD2	c.5318G>A	p.R1773H	SNV	NotVUS
CCA10533	MSI-H	SKP2	c.1191del	p.F397Lfs*12	Indel	VUS
CCA10533	MSI-H	SKP2	c.901+9dup		INDEL	VUS
CCA10533	MSI-H	SLIT2	c.2840A>G	p.Y947C	SNV	VUS
CCA10533	MSI-H	SPEN	c.6652G>A	p.A2218T	SNV	VUS
CCA10533	MSI-H	SPTA1	c.1267G>A	p.D423N	SNV	NotVUS
CCA10533	MSI-H	TERT	c.2009C>T	p.A670V	SNV	NotVUS
CCA10533	MSI-H	TET2	c.4537+3A>G		SNV	VUS
CCA10533	MSI-H	TGFBR1	c.211T>C	p.C71R	SNV	NotVUS
CCA10533	MSI-H	TNFAIP3	c.582A>G	p.I194M	SNV	VUS
CCA10533	MSI-H	TNFRSF14	c.644T>C	p.V215A	SNV	VUS
CCA10533	MSI-H	TP53	c.721T>A	p.S241T	SNV	NotVUS
CCA10533	MSI-H	YES1	c.665A>G	p.Y222C	SNV	VUS
CCA10535	MSI-H	ABL1	c.808G>A	p.V270M	SNV	NotVUS
CCA10535	MSI-H	ACVR2A	c.1078-8dup		INDEL	VUS
CCA10535	MSI-H	ACVR2A	C.1310del	P.K437Rfs*5	Indel	NotVUS
CCA10535	MSI-H	AFF3	c.3458G>T	p.R1153L	SNV	NotVUS
CCA10535	MSI-H	ALK	c.4682C>T	p.S1561L	SNV	NotVUS
CCA10535	MSI-H	ARAF	c.763del	p.R255Gfs*37	Indel	VUS
CCA10535	MSI-H	ARHGEF10	c.1376C>T	p.A459V	SNV	NotVUS
CCA10535	MSI-H	ARHGEF25	C.12dup	P.H5Afs*29	INDEL	VUS
CCA10535	MSI-H	ATM	c.4724G>A	p.R1575H	SNV	NotVUS
CCA10535	MSI-H	ATR	c.5789_5898+78del		Indel	NotVUS
CCA10535	MSI-H	ATR	c.5440del	p.R1814Efs*10	Indel	NotVUS
CCA10535	MSI-H	AXL	c.189G>C	p.E63D	SNV	VUS
CCA10535	MSI-H	BCL6	c.1688G>A	p.S563N	SNV	VUS
CCA10535	MSI-H	BRCA2	C.9097del	P.T3033Lfs*29	Indel	NotVUS
CCA10535	MSI-H	CARD11	c.401A>G	p.E134G	SNV	VUS
CCA10535	MSI-H	CDC73	c.334G>A	p.A112T	SNV	VUS
CCA10535	MSI-H	CDKN2A	c.238C>T	p.R80*	SNV	NotVUS
CCA10535	MSI-H	CDKN2B	c.368G>A	p.R123Q	SNV	NotVUS
CCA10535	MSI-H	CEACAM3	c.424C>T	p.Q142*	SNV	VUS
CCA10535	MSI-H	CIC	c.2936C>T	p.P979L	SNV	VUS
CCA10535	MSI-H	CIC	c.4620del	p.T1541Lfs*79	Indel	NotVUS
CCA10535	MSI-H	CREB3L1	c.1294del	p.A432Qfs*51	Indel	NotVUS
CCA10535	MSI-H	DCTN1	c.2025_2026del	p.Q676Vfs*7	Indel	VUS
CCA10535	MSI-H	DNMT3B	c.1012G>A	p.G338R	SNV	NotVUS
CCA10535	MSI-H	DRD2	c.145G>A	p.V49I	SNV	NotVUS
CCA10535	MSI-H	EPHA5	c.704C>T	p.S235F	SNV	VUS
CCA10535	MSI-H	ERCC2	c.1119-6C>T		SNV	VUS
CCA10535	MSI-H	ERCC4	c.458G>A	p.R153H	SNV	NotVUS
CCA10535	MSI-H	FANCA	c.2774T>G	p.V925G	SNV	VUS
CCA10535	MSI-H	FANCA	c.944C>A	p.P315H	SNV	NotVUS
CCA10535	MSI-H	FANCM	c.896C>T	p.A299V	SNV	VUS
CCA10535	MSI-H	FBXO31	c.719G>A	p.G240D	SNV	NotVUS
CCA10535	MSI-H	FGFR3	c.1861C>T	p.R621C	SNV	NotVUS
CCA10535	MSI-H	FLT1	c.406G>A	p.V136I	SNV	NotVUS
CCA10535	MSI-H	FLT3	c.197C>T	p.A66V	SNV	NotVUS
CCA10535	MSI-H	FLT4	c.3962_3964del	p.R1321del	Indel	NotVUS
CCA10535	MSI-H	FPR1	c.595A>G	p.T199A	SNV	NotVUS
CCA10535	MSI-H	GATA4	c.451C>T	p.R151C	SNV	VUS
CCA10535	MSI-H	IGF2	c.542G>A	p.R181H	SNV	VUS
CCA10535	MSI-H	IKBKE	c.931G>A	p.V311I	SNV	VUS
CCA10535	MSI-H	INPP4B	c.37C>T	p.Q13*	SNV	NotVUS
CCA10535	MSI-H	JAK3	c.2351-12del		Indel	VUS
CCA10535	MSI-H	KEAP1	c.1129G>A	p.V377M	SNV	VUS
CCA10535	MSI-H	MAP2K4	c.813+8T>C		SNV	VUS
CCA10535	MSI-H	MED12	c.3883C>T	p.R1295C	SNV	NotVUS
CCA10535	MSI-H	MLH1	intergenic-MLH1		FUS	NotVUS
CCA10535	MSI-H	MST1R	c.1880G>T	p.R627I	SNV	VUS
CCA10535	MSI-H	MTAP	c.622G>A	p.A208T	SNV	NotVUS
CCA10535	MSI-H	MYC	c.1151A>G	p.E384G	SNV	NotVUS
CCA10535	MSI-H	MYH11	c.2567G>A	p.R856Q	SNV	VUS
CCA10535	MSI-H	MYH11	c.3787_3789del	p.K1263del	Indel	NotVUS
CCA10535	MSI-H	NAB2	C.632dup	P.A212Cfs*7	INDEL	VUS
CCA10535	MSI-H	NCOA2	c.406G>A	p.V136I	SNV	NotVUS
CCA10535	MSI-H	NF1	c.4289del	p.K1430Sfs*10	Indel	NotVUS
CCA10535	MSI-H	NOTCH1	c.2384G>A	p.C795Y	SNV	VUS
CCA10535	MSI-H	NOTCH1	c.3685G>A	p.V1229I	SNV	NotVUS
CCA10535	MSI-H	NOTCH3	c.4609G>A	p.A1537T	SNV	VUS
CCA10535	MSI-H	NRG3	c.1767G>A	p.M589I	SNV	VUS
CCA10535	MSI-H	PAX3	c.442G>A	p.V148M	SNV	NotVUS
CCA10535	MSI-H	PBRM1	c.4430del	p.P1477Lfs*12	Indel	NotVUS
CCA10535	MSI-H	PDGFRB	c.2281G>A	p.V761I	SNV	VUS
CCA10535	MSI-H	PIK3C2G	c.1647A>G	p.I549M	SNV	VUS
CCA10535	MSI-H	PIK3C2G	C.1727dup	P.V578Gfs*5	INDEL	NotVUS
CCA10535	MSI-H	PKD2	c.1093G>A	p.A365T	SNV	VUS
CCA10535	MSI-H	POLE	c.4735C>T	p.R1579C	SNV	NotVUS
CCA10535	MSI-H	RASA1	c.2487G>T	p.E829D	SNV	VUS
CCA10535	MSI-H	RASA1	c.1279C>T	p.R427*	SNV	NotVUS
CCA10535	MSI-H	RASA1	c.580C>T	p.R194C	SNV	NotVUS
CCA10535	MSI-H	RECQL	C.120del	P.V41Sfs*2	Indel	NotVUS
CCA10535	MSI-H	RECQL4	c.2545G>A	p.V849M	SNV	NotVUS
CCA10535	MSI-H	RET	c.1846_1848del	p.E616del	Indel	VUS
CCA10535	MSI-H	RNF43	c.349_350delinsA	p.R117Tfs*41	Indel	NotVUS
CCA10535	MSI-H	RUNX1	c.1064C>T	p.P355L	SNV	NotVUS
CCA10535	MSI-H	RUNX1T1	c.764G>A	p.R255K	SNV	VUS
CCA10535	MSI-H	SETBP1	c.1682C>T	p.A561V	SNV	VUS
CCA10535	MSI-H	SLIT2	c.3989dup	p.L1330Ffs*5	INDEL	NotVUS
CCA10535	MSI-H	SMARCB1	c.987-5C>T		SNV	VUS
CCA10535	MSI-H	SMARCB1	c.463C>T	p.R155C	SNV	NotVUS
CCA10535	MSI-H	SMARCB1	c.934G>A	p.A312T	SNV	NotVUS
CCA10535	MSI-H	SPEN	c.6937C>T	p.P2313S	SNV	VUS
CCA10535	MSI-H	SPTA1	c.3714+5G>A		SNV	VUS
CCA10535	MSI-H	SPTA1	c.485A>G	p.Q162R	SNV	NotVUS
CCA10535	MSI-H	SSX1	c.70-10del		Indel	VUS
CCA10535	MSI-H	TCF7L2	C.537del	P.S180Qfs*13	Indel	VUS
CCA10535	MSI-H	TGFBR1	c.1499G>A	p.G500D	SNV	VUS
CCA10535	MSI-H	TGFBR2	C.458del	P.K153Sfs*35	Indel	NotVUS
CCA10535	MSI-H	TNK2	c.2557_2559del	p.K853del	Indel	VUS
CCA10535	MSI-H	TP53	c.455del	p.P152Rfs*18	Indel	NotVUS
CCA10535	MSI-H	TRAF7	c.1072G>A	p.A358T	SNV	NotVUS
CCA10535	MSI-H	ZFHX3	c.10184_10186dup	p.Q3395dup	INDEL	VUS
CCA10536	MSI-H	ACVR2A	c.1310del	p.K437Rfs*5	Indel	NotVUS
CCA10536	MSI-H	ALOX12B	c.1018del	p.L340Sfs*12	Indel	VUS
CCA10536	MSI-H	ARHGEF10	c.3038G>A	p.G1013D	SNV	VUS
CCA10536	MSI-H	ARID1A	c.736G>A	p.A246T	SNV	VUS
CCA10536	MSI-H	ARID1A	c.3977dup	p.Q1327Afs*11	INDEL	NotVUS
CCA10536	MSI-H	ARID1B	c.3135G>T	p.K1045N	SNV	VUS
CCA10536	MSI-H	ATM	c.7175G>A	p.R2392Q	SNV	NotVUS
CCA10536	MSI-H	BCL2	c.520G>A	p.A174T	SNV	NotVUS
CCA10536	MSI-H	BCOR	c.4438C>T	p.R1480*	SNV	NotVUS
CCA10536	MSI-H	BCOR	c.4491del	p.R1498Gfs*36	Indel	NotVUS
CCA10536	MSI-H	BLM	c.3869C>T	p.S1290L	SNV	NotVUS
CCA10536	MSI-H	CBL	c.2152C>T	p.R718*	SNV	NotVUS
CCA10536	MSI-H	CD70	c.377C>A	p.T126N	SNV	NotVUS
CCA10536	MSI-H	CDKN2A	c.217G>A	p.A73T	SNV	NotVUS
CCA10536	MSI-H	CIC	c.820C>T	p.R274*	SNV	NotVUS
CCA10536	MSI-H	CREB3L1	c.934_936del	p.K312del	Indel	NotVUS
CCA10536	MSI-H	CSF3R	c.922C>T	p.R308C	SNV	NotVUS
CCA10536	MSI-H	CTCF	c.-9-2A>C		SNV	NotVUS
CCA10536	MSI-H	EPHA5	c.1432G>A	p.G478R	SNV	NotVUS
CCA10536	MSI-H	FAM135B	c.388G>A	p.A130T	SNV	NotVUS
CCA10536	MSI-H	FANCM	c.5091_5093del	p.K1697del	Indel	NotVUS
CCA10536	MSI-H	FAT1	c.10993C>T	p.R3665*	SNV	NotVUS
CCA10536	MSI-H	FAT3	c.9431C>G	p.T3144R	SNV	NotVUS
CCA10536	MSI-H	FGF19	c.94C>T	p.P32S	SNV	NotVUS
CCA10536	MSI-H	FGFR1	c.2210G>T	p.W737L	SNV	VUS
CCA10536	MSI-H	FLT1	c.1340G>A	p.G447D	SNV	VUS
CCA10536	MSI-H	GEN1	c.1278G>T	p.M426I	SNV	NotVUS
CCA10536	MSI-H	IGF2	c.218C>T	p.A73V	SNV	VUS
CCA10536	MSI-H	IKBKE	c.1991C>T	p.S664L	SNV	NotVUS
CCA10536	MSI-H	IRF1	c.326A>G	p.Y109C	SNV	NotVUS
CCA10536	MSI-H	KMT2D	c.13432C>T	p.R4478W	SNV	NotVUS
CCA10536	MSI-H	KMT2D	c.15124del	p.A5042Pfs*9	Indel	NotVUS
CCA10536	MSI-H	LRP1	c.1502C>T	p.A501V	SNV	VUS
CCA10536	MSI-H	LRP2	c.12410A>C	p.K4137T	SNV	VUS
CCA10536	MSI-H	MAP3K13	c.796G>T	p.G266*	SNV	VUS
CCA10536	MSI-H	MLH1	c.293G>A	p.G98D	SNV	NotVUS
CCA10536	MSI-H	MTOR	c.3239G>A	p.R1080H	SNV	NotVUS
CCA10536	MSI-H	MUC16	c.28450C>T	p.P9484S	SNV	VUS
CCA10536	MSI-H	MUC16	c.23753G>A	p.G7918D	SNV	NotVUS
CCA10536	MSI-H	MYB	c.1951-7C>A		SNV	VUS
CCA10536	MSI-H	NECTIN4	c.94G>A	p.G32S	SNV	NotVUS
CCA10536	MSI-H	NF1	c.5907_5908del	p.R1970Sfs*6	Indel	NotVUS
CCA10536	MSI-H	NF1	c.2835del	p.F945Lfs*9	Indel	NotVUS
CCA10536	MSI-H	NF1	c.5521del	p.Q1841Nfs*22	Indel	NotVUS
CCA10536	MSI-H	NOTCH2	AMP		CNV	NotVUS
CCA10536	MSI-H	NTRK3	c.248+12G>A		SNV	VUS
CCA10536	MSI-H	NUTM1	c.1124G>A	p.R375H	SNV	NotVUS
CCA10536	MSI-H	OBSCN	c.7421C>A	p.P2474Q	SNV	VUS
CCA10536	MSI-H	PAK1	c.1313G>A	p.R438Q	SNV	NotVUS
CCA10536	MSI-H	PARP1	c.2200A>G	p.N734D	SNV	VUS
CCA10536	MSI-H	PARP3	c.205-1G>T		SNV	NotVUS
CCA10536	MSI-H	PBRM1	c.3478C>T	p.R1160*	SNV	NotVUS
CCA10536	MSI-H	PIK3CA	c.1258T>C	p.C420R	SNV	NotVUS
CCA10536	MSI-H	PIK3CA	c.316G>T	p.G106C	SNV	NotVUS
CCA10536	MSI-H	POLE	c.1885del	p.A629Pfs*8	Indel	NotVUS
CCA10536	MSI-H	PRSS1	c.220G>T	p.G74*	SNV	VUS
CCA10536	MSI-H	RASA1	c.1421del	p.N474Tfs*9	Indel	NotVUS
CCA10536	MSI-H	RICTOR	c.1793C>T	p.A598V	SNV	NotVUS
CCA10536	MSI-H	RPTOR	c.838A>T	p.M280L	SNV	VUS
CCA10536	MSI-H	RUNX1	c.95G>A	p.G32D	SNV	VUS
CCA10536	MSI-H	SKP2	c.625C>T	p.Q209*	SNV	VUS
CCA10536	MSI-H	SND1	c.122G>A	p.G41D	SNV	NotVUS
CCA10536	MSI-H	SPEN	c.677G>A	p.R226Q	SNV	NotVUS
CCA10536	MSI-H	SPOP	c.353-12del		Indel	VUS
CCA10536	MSI-H	SRGAP1	c.1073G>T	p.R358M	SNV	NotVUS
CCA10536	MSI-H	STK11	c.998G>A	p.R333H	SNV	NotVUS
CCA10536	MSI-H	TGFBR2	c.457_458del	p.K153Afs*3	Indel	NotVUS
CCA10536	MSI-H	TNK2	c.595C>T	p.P199S	SNV	VUS
CCA10536	MSI-H	TNK2	c.101G>A	p.R34H	SNV	NotVUS
CCA10536	MSI-H	TOP2A	c.1537A>T	p.I513F	SNV	VUS
CCA10536	MSI-H	TOP2A	c.3001-4del		Indel	VUS
CCA10536	MSI-H	TP53	c.817C>T	p.R273C	SNV	NotVUS
CCA10536	MSI-H	WNK1	c.354G>T	p.E118D	SNV	VUS
CCA10536	MSI-H	XRCC2	c.478G>A	p.V160I	SNV	VUS
CCA10536	MSI-H	ZFHX3	c.5120C>A	p.P1707H	SNV	VUS
CCA10537	MSI-H	ABRAXAS1	c.615_617del	p.E205del	Indel	NotVUS
CCA10537	MSI-H	ACVR2A	c.1310del	p.K437Rfs*5	Indel	NotVUS
CCA10537	MSI-H	ARAF	c.763del	p.R255Gfs*37	Indel	VUS
CCA10537	MSI-H	ARID1A	c.3545G>A	p.S1182N	SNV	NotVUS
CCA10537	MSI-H	ARID1A	c.4582C>T	p.R1528*	SNV	NotVUS
CCA10537	MSI-H	ARID1A	c.363del	p.G122Afs*110	Indel	NotVUS
CCA10537	MSI-H	ARID1A	c.6420del	p.F2141Sfs*59	Indel	NotVUS
CCA10537	MSI-H	ARID1B	c.4819A>G	p.T1607A	SNV	NotVUS
CCA10537	MSI-H	ATM	c.833T>C	p.V278A	SNV	NotVUS
CCA10537	MSI-H	ATM	c.5178-4del		Indel	VUS
CCA10537	MSI-H	ATRX	c.5512A>G	p.R1838G	SNV	NotVUS
CCA10537	MSI-H	AXIN1	c.2059del	p.H687Tfs*18	Indel	NotVUS
CCA10537	MSI-H	AXIN1	c.2092del	p.H698Tfs*7	Indel	NotVUS
CCA10537	MSI-H	AXIN1	c.657del	p.V220Sfs*22	Indel	NotVUS
CCA10537	MSI-H	AXIN2	c.1669del	p.S557Afs*132	Indel	NotVUS
CCA10537	MSI-H	BLM	c.476A>C	p.D159A	SNV	NotVUS
CCA10537	MSI-H	BRCA2	c.7633G>A	p.V2545I	SNV	NotVUS
CCA10537	MSI-H	CAMTA1	c.850C>T	p.R284C	SNV	NotVUS
CCA10537	MSI-H	CCN6	c.624del	p.K208Nfs*24	Indel	NotVUS
CCA10537	MSI-H	CDH1	c.1501G>A	p.V501M	SNV	NotVUS
CCA10537	MSI-H	CEBPA	c.668del	p.G223Vfs*95	Indel	NotVUS
CCA10537	MSI-H	CHD2	c.4589G>T	p.R1530M	SNV	VUS
CCA10537	MSI-H	CHD2	c.2783G>A	p.R928Q	SNV	NotVUS
CCA10537	MSI-H	COL1A1	c.1093G>T	p.G365C	SNV	VUS
CCA10537	MSI-H	CTNNB1	c.616A>T	p.N206Y	SNV	NotVUS
CCA10537	MSI-H	EGFR	c.2185-9_2185-8del		Indel	VUS
CCA10537	MSI-H	EPHA8	c.451G>A	p.D151N	SNV	VUS
CCA10537	MSI-H	EZH2	c.1594C>T	p.R532W	SNV	NotVUS
CCA10537	MSI-H	FAM135B	c.2174G>A	p.R725Q	SNV	NotVUS
CCA10537	MSI-H	FANCD2	c.982C>T	p.R328*	SNV	NotVUS
CCA10537	MSI-H	FAT1	c.12820G>A	p.E4274K	SNV	VUS
CCA10537	MSI-H	FGF18	c.125G>A	p.R42Q	SNV	NotVUS
CCA10537	MSI-H	FGF19	c.271G>A	p.A91T	SNV	NotVUS
CCA10537	MSI-H	FGFR1	c.2201G>A	p.R734Q	SNV	NotVUS
CCA10537	MSI-H	FGFR2	c.1561+10del		Indel	VUS
CCA10537	MSI-H	FLT1	c.3968C>T	p.P1323L	SNV	VUS
CCA10537	MSI-H	GLI3	c.2585G>A	p.R862H	SNV	NotVUS
CCA10537	MSI-H	KAT6A	c.3191C>T	p.T1064M	SNV	VUS
CCA10537	MSI-H	KIT	c.1952T>C	p.M651T	SNV	NotVUS
CCA10537	MSI-H	KLHL6	c.1039C>T	p.R347C	SNV	NotVUS
CCA10537	MSI-H	KMT2D	c.9260G>T	p.R3087L	SNV	NotVUS
CCA10537	MSI-H	KMT2D	c.15953_15956del	p.L5318Sfs*14	Indel	NotVUS
CCA10537	MSI-H	KMT2D	c.661del	p.A221Lfs*40	Indel	NotVUS
CCA10537	MSI-H	KMT2D	c.7061del	p.P2354Lfs*30	Indel	NotVUS
CCA10537	MSI-H	KRAS	c.38G>A	p.G13D	SNV	NotVUS
CCA10537	MSI-H	LCK	c.202G>A	p.A68T	SNV	VUS
CCA10537	MSI-H	LRP1	c.11020G>A	p.D3674N	SNV	NotVUS
CCA10537	MSI-H	LRP2	c.12110C>T	p.T4037M	SNV	NotVUS
CCA10537	MSI-H	MAGI2	c.3828_3831del	p.S1277Tfs*3	Indel	NotVUS
CCA10537	MSI-H	MAP3K13	c.1688C>T	p.A563V	SNV	NotVUS
CCA10537	MSI-H	MLH1	DEL		CNV	NotVUS
CCA10537	MSI-H	NOTCH3	c.4696G>A	p.E1566K	SNV	NotVUS
CCA10537	MSI-H	NSD2	c.277G>A	p.A93T	SNV	NotVUS
CCA10537	MSI-H	NUTM1	c.1460_1462del	p.E487del	Indel	NotVUS
CCA10537	MSI-H	PBRM1	c.528+5G>A		SNV	VUS
CCA10537	MSI-H	PIK3R1	c.1178_1179del	p.S393*	Indel	NotVUS
CCA10537	MSI-H	PKN1	c.1867C>T	p.R623W	SNV	NotVUS
CCA10537	MSI-H	PMS2	c.538-7del		Indel	VUS
CCA10537	MSI-H	POLE	c.5812-9G>A		SNV	VUS
CCA10537	MSI-H	POLE	c.3464A>G	p.K1155R	SNV	NotVUS
CCA10537	MSI-H	RAD50	c.2116C>T	p.R706*	SNV	NotVUS
CCA10537	MSI-H	RASA1	c.2504T>C	p.L835S	SNV	NotVUS
CCA10537	MSI-H	REV3L	c.6754-5del		Indel	VUS
CCA10537	MSI-H	TAF1	c.3112C>T	p.R1038C	SNV	NotVUS
CCA10537	MSI-H	TBX3	c.2096T>C	p.L699P	SNV	VUS
CCA10537	MSI-H	TGFBR2	c.457_458del	p.K153Afs*3	Indel	NotVUS
CCA10537	MSI-H	TLX1	c.547T>C	p.Y183H	SNV	NotVUS
CCA10537	MSI-H	TP53	c.524G>A	p.R175H	SNV	NotVUS
CCA10537	MSI-H	TP53	c.216del	p.V73Wfs*50	Indel	NotVUS
CCA10537	MSI-H	TRIO	c.6658-7_6658-4del		Indel	VUS
CCA10538	MSI-H	ABL2	c.362T>A	p.V121D	SNV	VUS
CCA10538	MSI-H	ABL2	c.1957C>T	p.R653C	SNV	NotVUS
CCA10538	MSI-H	ACVR2A	c.1310del	p.K437Rfs*5	Indel	NotVUS
CCA10538	MSI-H	ADGRA2	c.1573dup	p.A525Gfs*59	INDEL	VUS
CCA10538	MSI-H	ALK	c.1648-11C>T		SNV	VUS
CCA10538	MSI-H	ALOX12B	c.143G>C	p.G48A	SNV	VUS
CCA10538	MSI-H	ANTXR2	c.1073dup	p.A359Cfs*13	INDEL	NotVUS
CCA10538	MSI-H	ARAP3	c.1171dup	p.Q391Pfs*35	INDEL	NotVUS
CCA10538	MSI-H	ARHGAP6	c.866C>T	p.A289V	SNV	VUS
CCA10538	MSI-H	ARHGEF17	c.4115A>T	p.N1372I	SNV	VUS
CCA10538	MSI-H	ARID1A	c.3667C>T	p.R1223C	SNV	NotVUS
CCA10538	MSI-H	ARID1A	c.4494G>A	p.W1498*	SNV	NotVUS
CCA10538	MSI-H	ARID1A	c.2296del	p.Q766Sfs*67	Indel	NotVUS
CCA10538	MSI-H	ARID1B	c.3586del	p.Q1196Sfs*15	Indel	NotVUS
CCA10538	MSI-H	ATR	c.2308_2311delinsATG	p.l770Mfs*9	Indel	NotVUS
CCA10538	MSI-H	BCL2L11	c.219del	p.F73Lfs*11	Indel	NotVUS
CCA10538	MSI-H	BCR	c.1461+9C>T		SNV	VUS
CCA10538	MSI-H	BIRC3	c.737_738del	p.T246Sfs*3	Indel	VUS
CCA10538	MSI-H	BRCA2	c.5073del	p.K1691Nfs*15	Indel	NotVUS
CCA10538	MSI-H	CAMTA1	c.4767del	p.K1589Nfs*33	Indel	NotVUS
CCA10538	MSI-H	CCND2	c.559C>A	p.L187M	SNV	NotVUS
CCA10538	MSI-H	CSK	c.141G>A	p.W47*	SNV	NotVUS
CCA10538	MSI-H	CYLD	c.665C>T	p.T222I	SNV	NotVUS
CCA10538	MSI-H	DCTN1	c.83G>A	p.R28Q	SNV	NotVUS
CCA10538	MSI-H	DOT1L	c.1225C>T	p.R409C	SNV	NotVUS
CCA10538	MSI-H	EPHA2	c.2072_2074del	p.I691del	Indel	VUS
CCA10538	MSI-H	EPHA2	c.719del	p.G240Vfs*153	Indel	VUS
CCA10538	MSI-H	EPHA8	c.746C>T	p.A249V	SNV	NotVUS
CCA10538	MSI-H	EPHB1	c.568C>T	p.R190C	SNV	NotVUS
CCA10538	MSI-H	ERBB4	c.2202+12del		Indel	VUS
CCA10538	MSI-H	ERCC5	c.2751del	p.K917Nfs*65	Indel	VUS
CCA10538	MSI-H	ERG	c.1232del	p.P411Rfs*25	Indel	VUS
CCA10538	MSI-H	FANCE	c.929dup	p.V311Sfs*2	INDEL	VUS
CCA10538	MSI-H	FANCM	c.4693T>C	p.Y1565H	SNV	VUS
CCA10538	MSI-H	FAT1	c.764C>T	p.P255L	SNV	VUS
CCA10538	MSI-H	FAT1	c.12117dup	p.C4040Mfs*11	INDEL	NotVUS
CCA10538	MSI-H	FGF3	c.484C>T	p.R162W	SNV	NotVUS
CCA10538	MSI-H	FOXP1	c.930G>A	p.W310*	SNV	VUS
CCA10538	MSI-H	GRM3	c.1372A>G	p.T458A	SNV	VUS
CCA10538	MSI-H	IRF1	c.374C>T	p.S125L	SNV	NotVUS
CCA10538	MSI-H	JAK1	c.2345C>T	p.T782M	SNV	NotVUS
CCA10538	MSI-H	JAK1	c.1289del	p.P430Rfs*2	Indel	NotVUS
CCA10538	MSI-H	JAK1	c.2580del	p.K860Nfs*16	Indel	NotVUS
CCA10538	MSI-H	KDM5B	c.1642C>T	p.L548F	SNV	VUS
CCA10538	MSI-H	KDM5B	c.4091A>G	p.Q1364R	SNV	NotVUS
CCA10538	MSI-H	KMT2C	c.8888G>A	p.R2963H	SNV	VUS
CCA10538	MSI-H	KMT2C	c.8390del	p.K2797Rfs*26	Indel	NotVUS
CCA10538	MSI-H	KMT2D	c.2846C>T	p.P949L	SNV	VUS
CCA10538	MSI-H	KMT2D	c.11857C>T	p.Q3953*	SNV	NotVUS
CCA10538	MSI-H	KMT2D	c.1966del	p.L656Cfs*274	Indel	NotVUS
CCA10538	MSI-H	KRAS	c.436G>A	p.A146T	SNV	NotVUS
CCA10538	MSI-H	LRP1	c.10882del	p.L3628Cfs*155	Indel	VUS
CCA10538	MSI-H	LRP2	c.2455C>T	p.R819C	SNV	NotVUS
CCA10538	MSI-H	MLH1	DEL		CNV	NotVUS
CCA10538	MSI-H	MSH6	c.3261del	p.F1088Sfs*2	Indel	NotVUS
CCA10538	MSI-H	NTRK1	c.844G>A	p.V282I	SNV	NotVUS
CCA10538	MSI-H	PALB2	c.2586+7A>G		SNV	VUS
CCA10538	MSI-H	PARP1	c.652G>A	p.E218K	SNV	NotVUS
CCA10538	MSI-H	PBRM1	c.835del	p.I279Yfs*4	Indel	NotVUS
CCA10538	MSI-H	PIK3C2B	c.3416G>A	p.R1139H	SNV	NotVUS
CCA10538	MSI-H	PKD2	c.2561G>A	p.G854D	SNV	VUS
CCA10538	MSI-H	PRKDC	c.7783C>T	p.R2595C	SNV	NotVUS
CCA10538	MSI-H	PRKDC	c.8110del	p.R2704Gfs*13	Indel	VUS
CCA10538	MSI-H	PTEN	c.1012T>C	p.S338P	SNV	NotVUS
CCA10538	MSI-H	RAD54L	c.211-7del		Indel	VUS
CCA10538	MSI-H	RB1	c.2273C>T	p.S758L	SNV	VUS
CCA10538	MSI-H	RBBP8	c.1328G>A	p.R443Q	SNV	VUS
CCA10538	MSI-H	SMAD2	c.1038del	p.F346Lfs*5	Indel	NotVUS
CCA10538	MSI-H	TGFBR2	c.457_458del	p.K153Afs*3	Indel	NotVUS
CCA10538	MSI-H	TIE1	c.2335G>A	p.A779T	SNV	NotVUS
CCA10538	MSI-H	TRIO	c.1319G>A	p.R440Q	SNV	NotVUS
CCA10538	MSI-H	TRIO	c.3017G>A	p.R1006H	SNV	NotVUS
CCA10538	MSI-H	TRIO	c.7050del	p.V2351Cfs*62	Indel	VUS
CCA10538	MSI-H	TYK2	c.3315dup	p.T1106Hfs*5	INDEL	VUS
CCA10538	MSI-H	TYRO3	c.1432C>T	p.R478W	SNV	NotVUS
CCA10538	MSI-H	VAV1	c.188G>A	p.R63H	SNV	NotVUS
CCA10539	MSI-H	B2M	c.*15-2A>G		SNV	VUS
CCA10539	MSI-H	BCORL1	c.5042del	p.P1681Qfs*20	Indel	VUS
CCA10539	MSI-H	BLM	c.2407-9dup		INDEL	VUS
CCA10539	MSI-H	BTG1	c.406_407del	p.N136Qfs*14	Indel	NotVUS
CCA10539	MSI-H	CD36	c.748G>T	p.D250Y	SNV	VUS
CCA10539	MSI-H	CDC73	c.989G>A	p.R330Q	SNV	NotVUS
CCA10539	MSI-H	CFTR	c.744-9_744-6dup		INDEL	VUS
CCA10539	MSI-H	CREBBP	c.4174C>T	p.R1392*	SNV	NotVUS
CCA10539	MSI-H	CREBBP	c.4504T>C	p.W1502R	SNV	NotVUS
CCA10539	MSI-H	EMSY	c.-39-11del		Indel	VUS
CCA10539	MSI-H	EPHA2	c.1379dup	p.P461Afs*135	INDEL	VUS
CCA10539	MSI-H	ETV1	c.454T>C	p.S152P	SNV	VUS
CCA10539	MSI-H	EZH2	c.118-6_118-4del		Indel	VUS
CCA10539	MSI-H	FANCM	c.4005del	p.V1336Lfs*2	Indel	NotVUS
CCA10539	MSI-H	FLCN	c.1285del	p.H429Tfs*39	Indel	NotVUS
CCA10539	MSI-H	FOXA1	c.255G>A	p.M85I	SNV	VUS
CCA10539	MSI-H	GATA3	c.1186G>A	p.A396T	SNV	NotVUS
CCA10539	MSI-H	GEN1	c.954-4dup		INDEL	VUS
CCA10539	MSI-H	GLI2	c.2924G>A	p.R975Q	SNV	VUS
CCA10539	MSI-H	GNAQ	c.736-7del		Indel	VUS
CCA10539	MSI-H	IDH1	c.394C>T	p.R132C	SNV	NotVUS
CCA10539	MSI-H	IGF1R	c.3913del	p.L1305Wfs*45	Indel	VUS
CCA10539	MSI-H	KDM5A	c.871-7del		Indel	VUS
CCA10539	MSI-H	KLHL6	c.436C>A	p.L146M	SNV	VUS
CCA10539	MSI-H	KMT2D	c.3628A>G	p.N1210D	SNV	VUS
CCA10539	MSI-H	KMT2D	c.4421G>A	p.C1474Y	SNV	NotVUS
CCA10539	MSI-H	LTK	c.508G>T	p.G170*	SNV	VUS
CCA10539	MSI-H	MAGI2	c.949G>A	p.E317K	SNV	NotVUS
CCA10539	MSI-H	MLH1	c.964del	p.I322Sfs*45	Indel	NotVUS
CCA10539	MSI-H	MUC16	c.25286C>T	p.S8429L	SNV	VUS
CCA10539	MSI-H	NCOA2	c.3917-5del		Indel	VUS
CCA10539	MSI-H	NCOR1	c.1584del	p.E529Kfs*26	Indel	NotVUS
CCA10539	MSI-H	NCOR1	c.5006dup	p.T1670Nfs*44	INDEL	NotVUS
CCA10539	MSI-H	NPM1	c.139-9del		Indel	VUS
CCA10539	MSI-H	NSD1	c.3221G>A	p.R1074H	SNV	VUS
CCA10539	MSI-H	NSD2	c.2266G>T	p.G756C	SNV	VUS
CCA10539	MSI-H	NSD2	c.3386A>G	p.D1129G	SNV	VUS
CCA10539	MSI-H	PBRM1	c.996-4G>T		SNV	VUS
CCA10539	MSI-H	PBRM1	DEL		CNV	NotVUS
CCA10539	MSI-H	PIK3C3	c.2090A>T	p.E697V	SNV	VUS
CCA10539	MSI-H	PRKDC	c.325-10del		Indel	VUS
CCA10539	MSI-H	PTK2	c.310G>A	p.V104I	SNV	NotVUS
CCA10539	MSI-H	PTPRT	c.1375C>T	p.R459W	SNV	NotVUS
CCA10539	MSI-H	RAD50	c.1979C>T	p.A660V	SNV	NotVUS
CCA10539	MSI-H	RAD50	c.1636-9del		Indel	VUS
CCA10539	MSI-H	RAD50	c.2165del	p.K722Rfs*14	Indel	NotVUS
CCA10539	MSI-H	RANBP2	c.7518del	p.A2507Qfs*47	Indel	NotVUS
CCA10539	MSI-H	RASA1	c.1454-7del		Indel	VUS
CCA10539	MSI-H	RB1	c.184C>T	p.Q62*	SNV	NotVUS
CCA10539	MSI-H	REL	c.395-9del		Indel	VUS
CCA10539	MSI-H	RET	c.2225C>T	p.T742M	SNV	NotVUS
CCA10539	MSI-H	REV3L	c.7420-4del		Indel	VUS
CCA10539	MSI-H	SLC34A2	c.1216+6T>C		SNV	VUS
CCA10539	MSI-H	SPEN	c.2417_2418del	p.R806Tfs*14	Indel	NotVUS
CCA10539	MSI-H	SPEN	c.1043-11del		Indel	VUS
CCA10539	MSI-H	SPOP	c.353-12del		Indel	VUS
CCA10539	MSI-H	SPTA1	c.6121-12del		Indel	VUS
CCA10539	MSI-H	STAG2	c.1810C>T	p.R604*	SNV	NotVUS
CCA10539	MSI-H	STAT4	c.274-5del		Indel	VUS
CCA10539	MSI-H	TET2	c.685dup	p.T229Nfs*25	INDEL	NotVUS
CCA10539	MSI-H	TFEB	c.120_122del	p.Q44del	Indel	NotVUS
CCA10539	MSI-H	TIE1	c.271C>T	p.R91C	SNV	NotVUS
CCA10539	MSI-H	TRIO	c.5777G>A	p.R1926H	SNV	NotVUS
CCA10539	MSI-H	TYK2	c.3315dup	p.T1106Hfs*5	INDEL	VUS
CCA10539	MSI-H	XPO1	c.591-4del		Indel	VUS
CCA10540	MSI-H	ABL2	c.796T>C	p.W266R	SNV	VUS
CCA10540	MSI-H	ACVR2A	c.1310del	p.K437Rfs*5	Indel	NotVUS
CCA10540	MSI-H	ARAF	c.23del	p.P8Lfs*26	Indel	VUS
CCA10540	MSI-H	ARID1A	c.110dup	p.E38Rfs*73	INDEL	NotVUS
CCA10540	MSI-H	ARID1A	c.1113del	p.Q372Sfs*19	Indel	NotVUS
CCA10540	MSI-H	ASXL1	c.2664G>T	p.K888N	SNV	NotVUS
CCA10540	MSI-H	ATF1	c.683G>A	p.R228Q	SNV	NotVUS
CCA10540	MSI-H	ATR	c.7800A>C	p.Q2600H	SNV	NotVUS
CCA10540	MSI-H	B2M	c.43_44del	p.L15Ffs*41	Indel	NotVUS
CCA10540	MSI-H	BMPR1A	c.850C>T	p.R284C	SNV	NotVUS
CCA10540	MSI-H	CD1A	c.788G>A	p.R263H	SNV	NotVUS
CCA10540	MSI-H	CDC42	c.31G>A	p.D11N	SNV	NotVUS
CCA10540	MSI-H	CDK12	c.1043C>T	p.P348L	SNV	NotVUS
CCA10540	MSI-H	COL1A1	c.3107del	p.R1036Lfs*72	Indel	NotVUS
CCA10540	MSI-H	CSF1R	c.1660G>A	p.E554K	SNV	NotVUS
CCA10540	MSI-H	DIS3	c.2372del	p.L791Wfs*14	Indel	VUS
CCA10540	MSI-H	EPHB1	c.1321C>T	p.H441Y	SNV	NotVUS
CCA10540	MSI-H	ERCC2	c.428G>A	p.R143Q	SNV	NotVUS
CCA10540	MSI-H	ERCC5	c.489del	p.E164Nfs*6	Indel	VUS
CCA10540	MSI-H	FANCA	c.1046C>T	p.A349V	SNV	NotVUS
CCA10540	MSI-H	FANCG	c.1433+9G>A		SNV	VUS
CCA10540	MSI-H	FBXW7	c.144del	p.G49Vfs*19	Indel	NotVUS
CCA10540	MSI-H	FGFR4	c.982G>A	p.A328T	SNV	VUS
CCA10540	MSI-H	FPR1	c.379G>A	p.V127I	SNV	NotVUS
CCA10540	MSI-H	FUS	c.1438G>A	p.D480N	SNV	NotVUS
CCA10540	MSI-H	FYN	c.1148G>A	p.R383H	SNV	NotVUS
CCA10540	MSI-H	GLI3	c.2947G>A	p.G983R	SNV	VUS
CCA10540	MSI-H	GLI3	c.2665G>A	p.V889M	SNV	NotVUS
CCA10540	MSI-H	GNAS	c.602G>A	p.R201H	SNV	NotVUS
CCA10540	MSI-H	HCK	c.9del	p.R4Afs*22	Indel	VUS
CCA10540	MSI-H	HDAC9	c.542+1G>A		SNV	NotVUS
CCA10540	MSI-H	IKZF1	c.1265C>T	p.A422V	SNV	NotVUS
CCA10540	MSI-H	IKZF1	c.313T>A	p.S105T	SNV	NotVUS
CCA10540	MSI-H	KDM6A	c.3779A>G	p.K1260R	SNV	VUS
CCA10540	MSI-H	KDR	c.1991G>A	p.R664H	SNV	NotVUS
CCA10540	MSI-H	KEAP1	c.88G>A	p.A30T	SNV	NotVUS
CCA10540	MSI-H	KRAS	c.38G>A	p.G13D	SNV	NotVUS
CCA10540	MSI-H	LIMK1	c.199G>T	p.E67*	SNV	VUS
CCA10540	MSI-H	LOXL2	c.2245+5G>T		SNV	VUS
CCA10540	MSI-H	LRIG1	c.1160+2T>C		SNV	NotVUS
CCA10540	MSI-H	LRP1	c.55G>A	p.A19T	SNV	VUS
CCA10540	MSI-H	LRP1B	c.12641-8A>G		SNV	VUS
CCA10540	MSI-H	MED12	c.2446C>T	p.R816*	SNV	NotVUS
CCA10540	MSI-H	MEN1	c.1546del	p.R516Gfs*43	Indel	NotVUS
CCA10540	MSI-H	MEN1	c.332del	p.G111Vfs*8	Indel	NotVUS
CCA10540	MSI-H	MRE11	c.315-14del		Indel	NotVUS
CCA10540	MSI-H	MST1R	c.1232C>A	p.P411H	SNV	VUS
CCA10540	MSI-H	MUC16	c.160A>G	p.T54A	SNV	VUS
CCA10540	MSI-H	MUC16	c.20770G>T	p.G6924W	SNV	VUS
CCA10540	MSI-H	MUC16	c.7678G>A	p.A2560T	SNV	VUS
CCA10540	MSI-H	MUC16	c.34166C>T	p.S11389L	SNV	NotVUS
CCA10540	MSI-H	MYBL1	c.1849A>G	p.T617A	SNV	NotVUS
CCA10540	MSI-H	NCOR1	c.707T>C	p.V236A	SNV	VUS
CCA10540	MSI-H	NOTCH2	NLGN1-NOTCH2		FUS	VUS
CCA10540	MSI-H	NOTCH4	c.5371del	p.A1791Qfs*11	Indel	VUS
CCA10540	MSI-H	NSD2	c.3325G>A	p.A1109T	SNV	NotVUS
CCA10540	MSI-H	OBSCN	c.18148+9del		Indel	VUS
CCA10540	MSI-H	PBRM1	c.1248dup	p.Y417Ifs*3	INDEL	NotVUS
CCA10540	MSI-H	PBRM1	c.835del	p.I279Yfs*4	Indel	NotVUS
CCA10540	MSI-H	PBX1	c.862C>T	p.R288*	SNV	NotVUS
CCA10540	MSI-H	PIK3R2	c.266G>A	p.R89H	SNV	NotVUS
CCA10540	MSI-H	PKN1	c.1419+2T>C		SNV	VUS
CCA10540	MSI-H	POLE	c.3958C>T	p.R1320*	SNV	NotVUS
CCA10540	MSI-H	PPP2R1A	c.88A>G	p.N30D	SNV	NotVUS
CCA10540	MSI-H	RASA1	c.1973T>C	p.L658P	SNV	NotVUS
CCA10540	MSI-H	RASA1	c.1454-7del		Indel	VUS
CCA10540	MSI-H	RET	c.1078C>T	p.R360W	SNV	NotVUS
CCA10540	MSI-H	RET	c.2690G>A	p.R897Q	SNV	NotVUS
CCA10540	MSI-H	RNF43	c.349del	p.R117Afs*41	Indel	VUS
CCA10540	MSI-H	ROS1	c.2176G>A	p.V726I	SNV	NotVUS
CCA10540	MSI-H	RXRA	c.279+8C>T		SNV	VUS
CCA10540	MSI-H	SGK1	c.1037A>G	p.N346S	SNV	NotVUS
CCA10540	MSI-H	SLX4	c.2090C>T	p.T697M	SNV	VUS
CCA10540	MSI-H	SMARCA2	c.3097C>A	p.L1033I	SNV	VUS
CCA10540	MSI-H	SMARCA4	c.961G>A	p.A321T	SNV	VUS
CCA10540	MSI-H	SMARCA4	c.2917C>T	p.R973W	SNV	NotVUS
CCA10540	MSI-H	TNFAIP3	c.1203G>T	p.Q401H	SNV	VUS
CCA10540	MSI-H	TNFAIP3	c.1617_1684del	p.C539Wfs*110	Indel	NotVUS
CCA10540	MSI-H	TNFRSF19	c.298C>T	p.R100C	SNV	NotVUS
CCA10540	MSI-H	WNK1	c.5279C>T	p.P1760L	SNV	NotVUS
CCA10541	MSI-H	AR	c.176_177insGCAGCA	p.Q60_K61insQQ	Indel	NotVUS
CCA10541	MSI-H	ARAF	c.542delC	p.Q183Rfs*109	Indel	VUS
CCA10541	MSI-H	ARID1A	c.2296del	p.Q766Sfs*67	SNV	VUS
CCA10541	MSI-H	AXIN1	c.1727G>A	p.R576Q	SNV	VUS
CCA10541	MSI-H	AXIN2	c.1214_1215delAG	p.E405fs	Indel	NotVUS
CCA10541	MSI-H	AXIN2	c.1162C>T	p.R388C	SNV	NotVUS
CCA10541	MSI-H	BARD1	c.1262C>A	p.A421D	SNV	VUS
CCA10541	MSI-H	BCORL1	c.(5095_5094)	p.F1699fs	Indel	NotVUS
CCA10541	MSI-H	BLM	c.1833A>G	p.S611S	SNV	VUS
CCA10541	MSI-H	CYLD	c.866C>T	p.A289V	SNV	NotVUS
CCA10541	MSI-H	CYLD	c.437T>C	p.V146A	SNV	NotVUS
CCA10541	MSI-H	CYP2D6	c.772C>T	p.H258Y	SNV	VUS
CCA10541	MSI-H	E2F3	c.533G>A	p.R178Q	SNV	VUS
CCA10541	MSI-H	ERBB2	c.1318G>A	p.A440T	SNV	NotVUS
CCA10541	MSI-H	FOXP1	c.1671delC	p.N557Kfs*41	Indel	NotVUS
CCA10541	MSI-H	HNF1A	c.1203G>T	p.Q401H	SNV	VUS
CCA10541	MSI-H	IKZF1	c.484C>T	p.R162W	SNV	NotVUS
CCA10541	MSI-H	KAT6A	c.1038C>A	p.N346K	SNV	VUS
CCA10541	MSI-H	KMT2D	c.6905delC	p.P2302Qfs*20	Indel	NotVUS
CCA10541	MSI-H	LRP1B	c.3940C>T	p.R1314W	SNV	VUS
CCA10541	MSI-H	LZTR1	c.1174G>A	p.A392T	SNV	NotVUS
CCA10541	MSI-H	LZTR1	c.856G>A	p.G286R	SNV	NotVUS
CCA10541	MSI-H	MAP3K13	c.745C>T	p.R249*	SNV	VUS
CCA10541	MSI-H	MSH6	c.1561_1562del	p.T521fs	Indel	NotVUS
CCA10541	MSI-H	NCOR1	c.1374C>A	p.N458K	SNV	VUS
CCA10541	MSI-H	NOTCH1	c.4325delC	p.P1442Rfs*3	Indel	NotVUS
CCA10541	MSI-H	NOTCH1	c.1334C>T	p.T445M	SNV	NotVUS
CCA10541	MSI-H	PBRM1	c.773dupA	p.N258Kfs*6	Indel	NotVUS
CCA10541	MSI-H	POLD1	c.1031delG	p.E346Sfs*47	Indel	NotVUS
CCA10541	MSI-H	PTPRT	c.4101delC	p.S1368Pfs*31	Indel	NotVUS
CCA10541	MSI-H	RAF1	c.101A>G	p.Q34R	SNV	VUS
CCA10541	MSI-H	SLC34A2	c.1780C>T	p.P594S	SNV	VUS
CCA10541	MSI-H	SMAD3	c.959_960delGT	p.C320*fs*1	Indel	NotVUS
CCA10541	MSI-H	SPEN	c.6209delA	p.E2070Gfs*27	Indel	NotVUS
CCA10541	MSI-H	TBX3	c.1840_1842delGCC	p.A614delA	Indel	VUS
CCA10541	MSI-H	TCF7L2	c.1750A>C	p.S584R	SNV	VUS
CCA10541	MSI-H	TOP2A	c.4303delA	p.R1435Gfs*13	Indel	VUS
CCA10541	MSI-H	ZFHX3	c.9976G>A	p.A3326T	SNV	NotVUS
CCA10544	MSI-H	ACVR1B	C.520_521del	P.S174Qfs*56	Indel	NotVUS
CCA10544	MSI-H	ACVR2A	C.1310del	P.K437Rfs*5	Indel	NotVUS
CCA10544	MSI-H	AR	c.2527A>G	p.I843V	SNV	VUS
CCA10544	MSI-H	ARAP3	c.973-5_973-4del		Indel	VUS
CCA10544	MSI-H	ARHGEF10	c.1519A>G	p.T507A	SNV	VUS
CCA10544	MSI-H	ARHGEF10	c.2611-6T>C		SNV	VUS
CCA10544	MSI-H	ARHGEF17	C.1850dup	P.G618Wfs*4	INDEL	NotVUS
CCA10544	MSI-H	ARID1A	c.3730C>T	p.P1244S	SNV	NotVUS
CCA10544	MSI-H	ARID1A	c.6619C>T	p.Q2207*	SNV	NotVUS
CCA10544	MSI-H	ARID1B	C.1334dup	P.P446Afs*89	INDEL	NotVUS
CCA10544	MSI-H	ARID2	C.4086_4087del	P.C1362*	Indel	NotVUS
CCA10544	MSI-H	ARID2	C.5333dup	P.N1778Kfs*4	INDEL	VUS
CCA10544	MSI-H	ASXL1	c.1249C>T	p.R417*	SNV	NotVUS
CCA10544	MSI-H	ASXL1	C.1934del	P.G645Vfs*58	Indel	NotVUS
CCA10544	MSI-H	ATM	C.7150del	P.M2384*	Indel	NotVUS
CCA10544	MSI-H	ATRX	c.4670T>C	p.V1557A	SNV	NotVUS
CCA10544	MSI-H	AXIN2	C.1994del	P.G665Afs*24	Indel	NotVUS
CCA10544	MSI-H	B2M	C.45_48del	P.S16Afs*27	Indel	NotVUS
CCA10544	MSI-H	B2M	C.43_44del	P.L15Ffs*41	Indel	NotVUS
CCA10544	MSI-H	BCORL1	C.1491dup	P.E498Rfs*37	INDEL	VUS
CCA10544	MSI-H	BLM	c.2560A>G	p.S854G	SNV	VUS
CCA10544	MSI-H	BRAF	c.1705G>A	p.A569T	SNV	VUS
CCA10544	MSI-H	BTK	c.1720T>C	p.F574L	SNV	VUS
CCA10544	MSI-H	CBL	c.1745C>A	p.P582H	SNV	VUS
CCA10544	MSI-H	CBL	c.2599C>T	p.Q867*	SNV	NotVUS
CCA10544	MSI-H	CCND3	c.572C>T	p.T191I	SNV	VUS
CCA10544	MSI-H	CD1E	C.993dup	P.Q332Tfs*5	INDEL	VUS
CCA10544	MSI-H	CDKN2A	C.47_50del	P.L16Pfs*9	Indel	NotVUS
CCA10544	MSI-H	CFTR	c.870-5del		Indel	VUS
CCA10544	MSI-H	CIC	C.4586del	P.P1529Lfs*91	Indel	NotVUS
CCA10544	MSI-H	DEF6	c.390G>T	p.E130D	SNV	VUS
CCA10544	MSI-H	DNMT3A	C.1238del	P.G413Afs*238	Indel	VUS
CCA10544	MSI-H	DNMT3B	c.1532G>A	p.G511D	SNV	NotVUS
CCA10544	MSI-H	EP300	c.3591-5G>A		SNV	VUS
CCA10544	MSI-H	EPHA2	C.1379del	P.P460Rfs*33	Indel	VUS
CCA10544	MSI-H	EPHA3	c.2269A>G	p.N757D	SNV	VUS
CCA10544	MSI-H	FAM135B	c.1259-1G>T		SNV	VUS
CCA10544	MSI-H	FAM135B	c.3703T>C	p.Y1235H	SNV	VUS
CCA10544	MSI-H	FARP1	c.1602+3A>G		SNV	VUS
CCA10544	MSI-H	FAT4	c.7205T>G	p.I2402S	SNV	VUS
CCA10544	MSI-H	FBXO31	c.995C>T	p.T332M	SNV	NotVUS
CCA10544	MSI-H	FGF19	c.637A>T	p.S213C	SNV	VUS
CCA10544	MSI-H	FGR	c.1367G>A	p.R456Q	SNV	VUS
CCA10544	MSI-H	FLT1	c.596A>G	p.Y199C	SNV	VUS
CCA10544	MSI-H	FLT1	c.752A>G	p.N251S	SNV	NotVUS
CCA10544	MSI-H	FLT4	c.3535C>T	p.Q1179*	SNV	VUS
CCA10544	MSI-H	FOXP1	C.1240dup	P.L414Pfs*47	INDEL	VUS
CCA10544	MSI-H	GLI2	c.3541G>A	p.G1181S	SNV	NotVUS
CCA10544	MSI-H	GNAS	c.602G>A	p.R201H	SNV	NotVUS
CCA10544	MSI-H	GRIN2A	c.2008-2A>T		SNV	NotVUS
CCA10544	MSI-H	IKBKE	c.1763T>G	p.L588R	SNV	VUS
CCA10544	MSI-H	IKBKE	c.379C>T	p.R127W	SNV	NotVUS
CCA10544	MSI-H	IKZF1	c.287C>T	p.T96M	SNV	VUS
CCA10544	MSI-H	JAK1	c.2967+8del		Indel	VUS
CCA10544	MSI-H	JAK2	c.2434+2T>C		SNV	NotVUS
CCA10544	MSI-H	KAT6A	c.850T>C	p.C284R	SNV	VUS
CCA10544	MSI-H	KDR	c.34T>C	p.W12R	SNV	VUS
CCA10544	MSI-H	KMT2A	c.5746G>A	p.G1916R	SNV	VUS
CCA10544	MSI-H	KMT2A	c.1621A>G	p.R541G	SNV	NotVUS
CCA10544	MSI-H	KMT2C	c.887A>G	p.K296R	SNV	NotVUS
CCA10544	MSI-H	LRP1B	c.8071A>G	p.S2691G	SNV	VUS
CCA10544	MSI-H	LRP1B	c.8269+6T>C		SNV	VUS
CCA10544	MSI-H	LRP2	c.4994T>C	p.V1665A	SNV	VUS
CCA10544	MSI-H	LRP2	c.9275A>G	p.K3092R	SNV	VUS
CCA10544	MSI-H	LRP2	c.9550C>T	p.R3184*	SNV	VUS
CCA10544	MSI-H	MAF	c.428G>C	p.G143A	SNV	NotVUS
CCA10544	MSI-H	MAP3K13	c.154G>A	p.V52I	SNV	VUS
CCA10544	MSI-H	MCF2L	c.2512C>T	p.L838F	SNV	VUS
CCA10544	MSI-H	MEN1	c.656G>A	p.S219N	SNV	VUS
CCA10544	MSI-H	MERTK	c.2369T>C	p.M790T	SNV	NotVUS
CCA10544	MSI-H	MET	c.2203A>G	p.I735V	SNV	VUS
CCA10544	MSI-H	MSH3	c.2198T>A	p.I733K	SNV	VUS
CCA10544	MSI-H	MSH3	C.1147_1148del	P.K383Gfs*20	Indel	NotVUS
CCA10544	MSI-H	MUC16	C.18703_18705del	P.P6235del	Indel	NotVUS
CCA10544	MSI-H	MYH11	c.272C>T	p.A91V	SNV	NotVUS
CCA10544	MSI-H	NOTCH2	c.4178G>A	p.R1393H	SNV	VUS
CCA10544	MSI-H	NOTCH3	c.6305T>C	p.V2102A	SNV	VUS
CCA10544	MSI-H	NUP93	c.1899+10G>A		SNV	VUS
CCA10544	MSI-H	NUP93	C.2097del	P.F699Lfs*19	Indel	VUS
CCA10544	MSI-H	OBSCN	c.13145C>T	p.T4382I	SNV	VUS
CCA10544	MSI-H	OBSCN	c.13430G>A	p.C4477Y	SNV	VUS
CCA10544	MSI-H	OBSCN	c.18574C>T	p.R6192W	SNV	NotVUS
CCA10544	MSI-H	PARP4	c.718T>A	p.L240I	SNV	VUS
CCA10544	MSI-H	PBRM1	c.1541+7A>G		SNV	VUS
CCA10544	MSI-H	PBRM1	c.1819-10del		Indel	VUS
CCA10544	MSI-H	PIK3C2B	c.2179C>T	p.R727W	SNV	VUS
CCA10544	MSI-H	PIK3CA	c.289C>T	p.P97S	SNV	NotVUS
CCA10544	MSI-H	PIK3CB	c.2981G>A	p.R994Q	SNV	VUS
CCA10544	MSI-H	PIK3CG	c.2287+7T>C		SNV	VUS
CCA10544	MSI-H	POLD1	c.2261G>T	p.G754V	SNV	VUS
CCA10544	MSI-H	PRKACA	c.167G>A	p.R56Q	SNV	VUS
CCA10544	MSI-H	RAD50	c.239C>T	p.A80V	SNV	VUS
CCA10544	MSI-H	RAF1	c.707A>G	p.H236R	SNV	VUS
CCA10544	MSI-H	RELA	c.875C>T	p.T292I	SNV	VUS
CCA10544	MSI-H	REV3L	c.2902T>A	p.S968T	SNV	NotVUS
CCA10544	MSI-H	RHOA	c.191G>A	p.S64N	SNV	VUS
CCA10544	MSI-H	RNF43	C.1976del	P.G659Vfs*41	Indel	NotVUS
CCA10544	MSI-H	ROCK2	C.412del	P.W138Gfs*31	Indel	VUS
CCA10544	MSI-H	RUNX1	c.1283C>T	p.A428V	SNV	VUS
CCA10544	MSI-H	SETD2	c.4455-1G>A		SNV	NotVUS
CCA10544	MSI-H	SETD2	c.5318G>A	p.R1773H	SNV	NotVUS
CCA10544	MSI-H	SKP2	C.1191del	P.F397Lfs*12	Indel	VUS
CCA10544	MSI-H	SKP2	c.901+10dup		INDEL	VUS
CCA10544	MSI-H	SLC6A2	c.785T>C	p.V262A	SNV	VUS
CCA10544	MSI-H	SPEN	c.6652G>A	p.A2218T	SNV	VUS
CCA10544	MSI-H	TERT	c.2009C>T	p.A670V	SNV	NotVUS
CCA10544	MSI-H	TET2	c.4537+3A>G		SNV	VUS
CCA10544	MSI-H	TGFBR1	c.211T>C	p.C71R	SNV	NotVUS
CCA10544	MSI-H	TNFAIP3	c.582A>G	p.I194M	SNV	VUS
CCA10544	MSI-H	YES1	c.665A>G	p.Y222C	SNV	VUS
CCA10548	MSI-H	ASXL1	c.2348C>T	p.P783L	SNV	NotVUS
CCA10548	MSI-H	ASXL1	c.296G>A	p.G99E	SNV	NotVUS
CCA10548	MSI-H	AXIN1	c.182C>T	p.P61L	SNV	NotVUS
CCA10548	MSI-H	AXL	c.1106T>C	p.L369P	SNV	VUS
CCA10548	MSI-H	BCOR	c.1696C>T	p.R566C	SNV	VUS
CCA10548	MSI-H	BCORL1	c.5042delC	p.P1681Qfs*20	Indel	NotVUS
CCA10548	MSI-H	CAMTA1		p.l790V	SNV	VUS
CCA10548	MSI-H	CARD11	c.196C>G	p.L66V	SNV	VUS
CCA10548	MSI-H	CARD11	c.2062C>T	p.R688*	SNV	VUS
CCA10548	MSI-H	CD274	c.134A	p.E45G	SNV	VUS
CCA10548	MSI-H	CDH1	c.1526C>T	p.T509I	SNV	VUS
CCA10548	MSI-H	CDKN2A	DEL		CNV	NotVUS
CCA10548	MSI-H	CDKN2B	DEL		CNV	NotVUS
CCA10548	MSI-H	CHEK2	c.1151T>C	p.L384S	SNV	VUS
CCA10548	MSI-H	CREBBP	c.5035_5037	p.1679S	SNV	VUS
CCA10548	MSI-H	CSF1R	c.503A>C	p.K168T	SNV	VUS
CCA10548	MSI-H	CTNNB1	c.1139A>G	p.N380S	SNV	NotVUS
CCA10548	MSI-H	CYLD	c.2301dupT	p.P768Sfs*12	Indel	NotVUS
CCA10548	MSI-H	DAXX	c.1068T>A	p.Y356*	Indel	NotVUS
CCA10548	MSI-H	EP300	c.1762G>A	p.V588I	SNV	VUS
CCA10548	MSI-H	EPHA3	c.2189T>C	p.I730T	SNV	VUS
CCA10548	MSI-H	ERBB4	c.3178T>C	p.S1060P	SNV	VUS
CCA10548	MSI-H	FANCM		p.l2032T	SNV	VUS
CCA10548	MSI-H	FGF3	c.575G>A	p.R192Q	SNV	NotVUS
CCA10548	MSI-H	FGFR1	c.384T>G	p.D128E	SNV	VUS
CCA10548	MSI-H	FGFR4	c.1210G>A	p.A404T	SNV	NotVUS
CCA10548	MSI-H	FLT4	c.1775G>A	p.R592H	SNV	NotVUS
CCA10548	MSI-H	JAK2	c.490G>A	p.G164R	SNV	VUS
CCA10548	MSI-H	LRP1B	c.6070G>A	p.A2024T	SNV	VUS
CCA10548	MSI-H	LRP1B	c.11326C>G	p.P3776A	SNV	VUS
CCA10548	MSI-H	MAGI2	c.1230A>C	p.K410N	SNV	VUS
CCA10548	MSI-H	MITF	c.1498G>A	p.G500R	SNV	NotVUS
CCA10548	MSI-H	MLH1	DEL		CNV	NotVUS
CCA10548	MSI-H	MSH3	c.1148delA	p.K383Rfs*32	Indel	NotVUS
CCA10548	MSI-H	MSH6	c.3260_3261insT	p.F1088Lfs*5	Indel	NotVUS
CCA10548	MSI-H	NOTCH4	c.3817A>G	p.N1273D	SNV	VUS
CCA10548	MSI-H	PIK3CG	c.389G>A	p.R130Q	SNV	NotVUS
CCA10548	MSI-H	RBM10	c.2492G>A	p.R831H	SNV	VUS
CCA10548	MSI-H	RNF43	c.1976delG	p.G659Vfs*41	Indel	NotVUS
CCA10548	MSI-H	RNF43	c.1976delG	p.G659Vfs*41	Indel	NotVUS
CCA10548	MSI-H	ROCK1	c.3448delA	p.I1150Ffs*21	Indel	VUS
CCA10548	MSI-H	SMARCA4	c.300delA	p.G102Afs*201	Indel	NotVUS
CCA10548	MSI-H	SMARCA4	c.4087G>A	p.E1363K	SNV	NotVUS
CCA10548	MSI-H	SPOP	c.595T>C	p.F199L	SNV	NotVUS
CCA10548	MSI-H	TBX3	c.1448C>T	p.T483M	SNV	NotVUS
CCA10548	MSI-H	TSC2	c.3373C>T	p.R1125W	SNV	NotVUS
CCA10550	MSI-H	ACVR2A	C.1310del	P.K437Rfs*5	Indel	NotVUS
CCA10550	MSI-H	ACVR2A	C.602del	P.G201Efs*41	Indel	NotVUS
CCA10550	MSI-H	ADGRA2	c.407G>A	p.R136H	SNV	NotVUS
CCA10550	MSI-H	AMER1	C.519del	P.F173Lfs*36	Indel	NotVUS
CCA10550	MSI-H	APC	C.5390dup	P.N1797Kfs*2	INDEL	NotVUS
CCA10550	MSI-H	AR	c.2505C>G	p.Y835*	SNV	VUS
CCA10550	MSI-H	ARAF	c.949G>A	p.G317R	SNV	NotVUS
CCA10550	MSI-H	ARAP3	c.2417G>T	p.W806L	SNV	VUS
CCA10550	MSI-H	ARAP3	c.587-8_587-6del		Indel	VUS
CCA10550	MSI-H	ARHGAP6	C.2697del	P.P901Rfs*26	Indel	VUS
CCA10550	MSI-H	ARHGEF10	c.2821G>A	p.E941K	SNV	NotVUS
CCA10550	MSI-H	ARID1A	c.6472C>T	p.R2158*	SNV	NotVUS
CCA10550	MSI-H	ARID1B	c.1927-3del		Indel	VUS
CCA10550	MSI-H	ARID2	c.929G>A	p.R310H	SNV	NotVUS
CCA10550	MSI-H	ATM	c.497-6_497-4del		Indel	VUS
CCA10550	MSI-H	BLM	c.2407-9delT		Indel	VUS
CCA10550	MSI-H	BRCA2	C.9097del	P.T3033Lfs*29	Indel	NotVUS
CCA10550	MSI-H	CCND1	c.724-12T>C		SNV	VUS
CCA10550	MSI-H	CD79A	C.390del	P.R131Gfs*61	Indel	VUS
CCA10550	MSI-H	CHEK1	C.676del	P.T226Hfs*14	Indel	VUS
CCA10550	MSI-H	CHEK1	c.815-3del		Indel	VUS
CCA10550	MSI-H	CREBBP	c.2907T>A	p.D969E	SNV	NotVUS
CCA10550	MSI-H	DLC1	c.2254G>A	p.A752T	SNV	NotVUS
CCA10550	MSI-H	DNMT3B	c.1453C>T	p.R485*	SNV	VUS
CCA10550	MSI-H	EPHA3	C.30_32del	P.L11del	Indel	VUS
CCA10550	MSI-H	ERBB2	c.856G>A	p.E286K	SNV	NotVUS
CCA10550	MSI-H	ETV1	C.414dup	P.T139Hfs*24	INDEL	VUS
CCA10550	MSI-H	ETV5	c.651-11_651-8del		Indel	VUS
CCA10550	MSI-H	FARP1	c.1340C>A	p.P447H	SNV	VUS
CCA10550	MSI-H	FARP1	c.2372G>A	p.R791Q	SNV	NotVUS
CCA10550	MSI-H	FAT1	c.4265A>G	p.K1422R	SNV	VUS
CCA10550	MSI-H	FAT4	c.9404G>A	p.G3135D	SNV	NotVUS
CCA10550	MSI-H	FGF10	c.511C>T	p.H171Y	SNV	NotVUS
CCA10550	MSI-H	FGFR4	c.461G>A	p.R154H	SNV	NotVUS
CCA10550	MSI-H	FLT1	c.968A>G	p.N323S	SNV	VUS
CCA10550	MSI-H	GATA4	c.1309G>A	p.G437R	SNV	VUS
CCA10550	MSI-H	GATA4	c.454G>A	p.A152T	SNV	VUS
CCA10550	MSI-H	HDAC9	c.913-6dup		INDEL	VUS
CCA10550	MSI-H	HNF1A	C.228_230del	P.D77del	Indel	NotVUS
CCA10550	MSI-H	IKBKE	C.417del	P.N140Tfs*6	Indel	VUS
CCA10550	MSI-H	IKZF1	c.733A>G	p.N245D	SNV	VUS
CCA10550	MSI-H	JAK1	c.990+9C>A		SNV	VUS
CCA10550	MSI-H	KDM5C	c.3493C>T	p.R1165C	SNV	NotVUS
CCA10550	MSI-H	KDM6A	c.3304G>A	p.E1102K	SNV	NotVUS
CCA10550	MSI-H	KDM6A	c.3737-8_3737-6del		Indel	VUS
CCA10550	MSI-H	KMT2C	c.1918G>A	p.E640K	SNV	VUS
CCA10550	MSI-H	KMT2C	c.7443-15_7443-5del		Indel	VUS
CCA10550	MSI-H	KMT2C	C.8390dup	P.E2798Gfs*11	INDEL	NotVUS
CCA10550	MSI-H	KMT2D	C.1940del	P.P647Hfs*283	Indel	NotVUS
CCA10550	MSI-H	LRP1	c.6092C>T	p.P2031L	SNV	NotVUS
CCA10550	MSI-H	LRP1B	c.4468A>G	p.N1490D	SNV	VUS
CCA10550	MSI-H	LRP1B	c.2812C>T	p.R938C	SNV	NotVUS
CCA10550	MSI-H	MAP2K1	c.167A>C	p.Q56P	SNV	NotVUS
CCA10550	MSI-H	MEN1	C.1546del	P.R516Gfs*43	Indel	NotVUS
CCA10550	MSI-H	MUC16	c.8461A>G	p.M2821V	SNV	NotVUS
CCA10550	MSI-H	MYH11	c.2201G>A	p.R734H	SNV	NotVUS
CCA10550	MSI-H	MYH11	c.2450A>G	p.Q817R	SNV	NotVUS
CCA10550	MSI-H	NF1	c.7355G>A	p.R2452H	SNV	VUS
CCA10550	MSI-H	NOTCH3	c.881C>T	p.T294M	SNV	NotVUS
CCA10550	MSI-H	NTRK3	c.649G>A	p.V217I	SNV	NotVUS
CCA10550	MSI-H	OBSCN	c.14131+4C>T		SNV	VUS
CCA10550	MSI-H	PARP4	c.3286-8del		Indel	VUS
CCA10550	MSI-H	PBRM1	c.1790C>T	p.A597V	SNV	VUS
CCA10550	MSI-H	PBRM1	C.1953del	P.K651Nfs*5	Indel	NotVUS
CCA10550	MSI-H	PDGFRA	c.1121+2T>C		SNV	VUS
CCA10550	MSI-H	PMS2	c.1510G>A	p.E504K	SNV	VUS
CCA10550	MSI-H	PRDM1	c.2035C>T	p.R679C	SNV	NotVUS
CCA10550	MSI-H	PRKDC	c.11287G>A	p.V3763M	SNV	NotVUS
CCA10550	MSI-H	PTCH1	c.1733C>T	p.A578V	SNV	VUS
CCA10550	MSI-H	RAC1	c.487C>T	p.R163*	SNV	VUS
CCA10550	MSI-H	RANBP2	c.3130T>A	p.F1044I	SNV	VUS
CCA10550	MSI-H	RNF43	C.1976del	P.G659Vfs*41	Indel	NotVUS
CCA10550	MSI-H	ROS1	c.5372G>A	p.S1791N	SNV	VUS
CCA10550	MSI-H	SLC34A2	c.2038G>A	p.A680T	SNV	VUS
CCA10550	MSI-H	SLC34A2	c.1628C>T	p.T543M	SNV	NotVUS
CCA10550	MSI-H	SLIT2	c.119A>G	p.D40G	SNV	VUS
CCA10550	MSI-H	SMARCA4	C.885dup	P.T296Hfs*91	INDEL	NotVUS
CCA10550	MSI-H	SMO	c.1639C>T	p.R547C	SNV	NotVUS
CCA10550	MSI-H	SPOP	c.353-12del		Indel	VUS
CCA10550	MSI-H	SRMS	c.341C>T	p.T114M	SNV	VUS
CCA10550	MSI-H	STAT3	c.2145-12del		Indel	VUS
CCA10550	MSI-H	STK11	c.921-9C>T		SNV	VUS
CCA10550	MSI-H	STK11	c.862+1G>A		SNV	NotVUS
CCA10550	MSI-H	TAF1	c.2411G>A	p.R804Q	SNV	NotVUS
CCA10550	MSI-H	TAF1	C.1937dup	P.A647Gfs*31	INDEL	VUS
CCA10550	MSI-H	TERT	C.329del	P.G110Afs*18	Indel	VUS
CCA10550	MSI-H	TET1	c.6112C>T	p.R2038C	SNV	NotVUS
CCA10550	MSI-H	TFEB	c.761G>A	p.R254H	SNV	NotVUS
CCA10550	MSI-H	TGFBR1	c.1386+1G>A		SNV	NotVUS
CCA10550	MSI-H	TNFSF13B	c.650T>C	p.V217A	SNV	VUS
CCA10550	MSI-H	TNK2	c.1277G>A	p.R426H	SNV	VUS
CCA10550	MSI-H	TNK2	c.1046G>A	p.R349Q	SNV	NotVUS
CCA10550	MSI-H	TNK2	c.824G>A	p.R275Q	SNV	NotVUS
CCA10550	MSI-H	WRN	C.15dup	P.L6Ifs*12	INDEL	VUS
CCA10550	MSI-H	ZRSR2	c.771+10C>T		SNV	VUS
CCA10554	MSI-H	ABCB1	c.1166A>G	p.K389R	SNV	VUS
CCA10554	MSI-H	ABCB1	c.2065G>A	p.D689N	SNV	NotVUS
CCA10554	MSI-H	ACVR2A	c.1310del	p.K437Rfs*5	Indel	NotVUS
CCA10554	MSI-H	AR	c.1888C>T	p.R630W	SNV	NotVUS
CCA10554	MSI-H	ARID1A	c.6169C>T	p.R2057W	SNV	VUS
CCA10554	MSI-H	ARID1A	c.4046del	p.P1349Lfs*132	Indel	NotVUS
CCA10554	MSI-H	ARID1A	c.5548del	p.D1850Tfs*33	Indel	NotVUS
CCA10554	MSI-H	ARID1B	c.2233G>T	p.G745*	SNV	NotVUS
CCA10554	MSI-H	ARID1B	c.1876del	p.Q626Rfs*42	Indel	NotVUS
CCA10554	MSI-H	ASXL1	c.1934del	p.G645Vfs*58	Indel	NotVUS
CCA10554	MSI-H	BCL2	c.10G>A	p.A4T	SNV	NotVUS
CCA10554	MSI-H	BIRC3	c.1753_1757delinsCTT	p.R586Kfs*6	Indel	VUS
CCA10554	MSI-H	BLM	c.1465A>T	p.R489W	SNV	VUS
CCA10554	MSI-H	BRCA2	c.5428G>A	p.V1810I	SNV	NotVUS
CCA10554	MSI-H	BTK	c.850A>G	p.K284E	SNV	VUS
CCA10554	MSI-H	CDC73	c.687_688del	p.R229Sfs*37	Indel	NotVUS
CCA10554	MSI-H	CHD2	c.4637G>A	p.R1546Q	SNV	NotVUS
CCA10554	MSI-H	CHD4	c.218del	p.K73Rfs*129	Indel	NotVUS
CCA10554	MSI-H	CREBBP	c.3521T>C	p.V1174A	SNV	VUS
CCA10554	MSI-H	CSF3R	c.1859C>T	p.T620I	SNV	VUS
CCA10554	MSI-H	CTNNB1	c.97T>G	p.S33A	SNV	NotVUS
CCA10554	MSI-H	DCTN1	c.2090G>A	p.R697H	SNV	VUS
CCA10554	MSI-H	DEF6	c.748A>G	p.S250G	SNV	VUS
CCA10554	MSI-H	DOT1L	c.650_651del	p.T217Ifs*25	Indel	NotVUS
CCA10554	MSI-H	EMSY	c.689C>T	p.T230M	SNV	VUS
CCA10554	MSI-H	EPHB4	c.1918_1920del	p.K640del	Indel	NotVUS
CCA10554	MSI-H	ETV6	c.629G>A	p.R210H	SNV	NotVUS
CCA10554	MSI-H	GRM3	c.1048T>C	p.W350R	SNV	VUS
CCA10554	MSI-H	IDH1	c.821G>T	p.G274V	SNV	VUS
CCA10554	MSI-H	IKBKE	c.701+11C>G		SNV	VUS
CCA10554	MSI-H	IRS2	c.3433C>T	p.R1145C	SNV	NotVUS
CCA10554	MSI-H	JAK3	c.1486A>G	p.T496A	SNV	NotVUS
CCA10554	MSI-H	KDM6A	c.4058C>A	p.T1353N	SNV	VUS
CCA10554	MSI-H	KDR	c.2372G>A	p.R791Q	SNV	NotVUS
CCA10554	MSI-H	KIT	c.2540C>T	p.T847M	SNV	NotVUS
CCA10554	MSI-H	KMT2C	c.8390del	p.K2797Rfs*26	Indel	NotVUS
CCA10554	MSI-H	KMT2D	c.3704del	p.G1235Vfs*95	Indel	NotVUS
CCA10554	MSI-H	KRAS	c.183A>T	p.Q61H	SNV	NotVUS
CCA10554	MSI-H	LIMK1	c.1585G>A	p.V529M	SNV	NotVUS
CCA10554	MSI-H	LRP1	c.12575dup	p.D4193Rfs*9	INDEL	NotVUS
CCA10554	MSI-H	LRP1B	c.3312G>T	p.W1104C	SNV	NotVUS
CCA10554	MSI-H	LRP1B	c.8566C>T	p.R2856W	SNV	NotVUS
CCA10554	MSI-H	MAP2K2	c.169T>A	p.F57I	SNV	NotVUS
CCA10554	MSI-H	MAP2K2	c.169T>G	p.F57V	SNV	NotVUS
CCA10554	MSI-H	MAP3K13	c.2675C>T	p.T892M	SNV	NotVUS
CCA10554	MSI-H	MLH1	c.1710_1723del	p.N570Kfs*10	Indel	NotVUS
CCA10554	MSI-H	MSH2	c.793G>A	p.V265I	SNV	VUS
CCA10554	MSI-H	MSH3	c.1148del	p.K383Rfs*32	Indel	NotVUS
CCA10554	MSI-H	NEK11	c.970del	p.R324Gfs*7	Indel	VUS
CCA10554	MSI-H	NOTCH1	c.6947G>A	p.S2316N	SNV	VUS
CCA10554	MSI-H	NOTCH3	c.269G>A	p.R90H	SNV	NotVUS
CCA10554	MSI-H	NRG3	c.1583+9T>A		SNV	VUS
CCA10554	MSI-H	NSD2	c.3025G>A	p.D1009N	SNV	VUS
CCA10554	MSI-H	OBSCN	c.350C>T	p.T117M	SNV	VUS
CCA10554	MSI-H	PAX5	c.77T>G	p.V26G	SNV	NotVUS
CCA10554	MSI-H	PBRM1	c.2566_2567+25del		Indel	NotVUS
CCA10554	MSI-H	PDGFB	c.24C>A	p.F8L	SNV	VUS
CCA10554	MSI-H	PIK3CA	c.1343T>C	p.V448A	SNV	NotVUS
CCA10554	MSI-H	PIM1	c.551T>G	p.L184R	SNV	NotVUS
CCA10554	MSI-H	PMS2	c.1733G>A	p.R578H	SNV	NotVUS
CCA10554	MSI-H	PTPRT	c.3564G>T	p.Q1188H	SNV	VUS
CCA10554	MSI-H	RAD50	c.2165del	p.K722Rfs*14	Indel	NotVUS
CCA10554	MSI-H	RANBP2	c.7606G>A	p.G2536S	SNV	NotVUS
CCA10554	MSI-H	RBBP8	c.2137del	p.S713Vfs*8	Indel	NotVUS
CCA10554	MSI-H	RNF43	c.1976del	p.G659Vfs*41	Indel	NotVUS
CCA10554	MSI-H	SETBP1	c.3059G>A	p.G1020D	SNV	VUS
CCA10554	MSI-H	SMARCA2	c.707_708delinsCG	p.Q236P	Indel	NotVUS
CCA10554	MSI-H	SPEN	c.2481G>T	p.K827N	SNV	VUS
CCA10554	MSI-H	STK11	c.290+4_290+7del		Indel	VUS
CCA10554	MSI-H	TET1	c.320G>A	p.R107Q	SNV	NotVUS
CCA10554	MSI-H	TP53	c.796G>A	p.G266R	SNV	NotVUS
[truncated: 1,382 more rows]

## Sheet: Table S5
Table S5. Different gene alterations in MSI-H and MSS cancer.
MutType	Gene	Wt_MSS	Wt_MSIH	Mut_MSS	Mut_MSIH	Pvaule
SNVINDEL	ACVR2A	831	15	8	33	7.54937e-41
SNVINDEL	TGFBR2	815	20	24	28	5.52948e-26
SNVINDEL	RNF43	818	22	21	26	2.67156e-24
SNVINDEL	KMT2D	809	22	30	26	1.12338e-21
SNVINDEL	ARID1A	690	13	149	35	1.29269e-15
SNVINDEL	MLH1	827	32	12	16	7.32588e-15
SNVINDEL	PBRM1	782	24	57	24	2.28638e-14
SNVINDEL	MSH3	837	37	2	11	2.58721e-13
SNVINDEL	B2M	834	36	5	12	7.72823e-13
SNVINDEL	ASXL1	829	35	10	13	4.87824e-12
SNVINDEL	AXIN1	826	35	13	13	3.95382e-11
SNVINDEL	LRP1	829	36	10	12	6.64702e-11
SNVINDEL	FANCM	832	37	7	11	8.6592e-11
SNVINDEL	ARID1B	824	35	15	13	1.31829e-10
SNVINDEL	NOTCH3	830	37	9	11	4.22114e-10
SNVINDEL	RAD50	829	37	10	11	8.51882e-10
SNVINDEL	JAK1	837	40	2	8	1.69809e-09
SNVINDEL	BRCA2	818	35	21	13	2.59368e-09
SNVINDEL	POLE	831	38	8	10	2.62633e-09
SNVINDEL	NF1	799	32	40	16	3.6521e-09
SNVINDEL	PIK3CA	791	31	48	17	4.69754e-09
SNVINDEL	RASA1	836	40	3	8	5.97424e-09
SNVINDEL	ZFHX3	838	41	1	7	6.7505e-09
SNVINDEL	CIC	833	39	6	9	7.30504e-09
SNVINDEL	OBSCN	832	39	7	9	1.60273e-08
SNVINDEL	CHD4	835	40	4	8	1.71967e-08
SNVINDEL	FLT4	834	40	5	8	4.28993e-08
SNVINDEL	CASP8	834	40	5	8	4.28993e-08
SNVINDEL	KMT2C	781	31	58	17	5.20201e-08
SNVINDEL	SMARCA4	815	36	24	12	7.42665e-08
SNVINDEL	AXIN2	829	39	10	9	1.14442e-07
SNVINDEL	TNFAIP3	838	42	1	6	1.23887e-07
SNVINDEL	CDH1	835	41	4	7	2.45751e-07
SNVINDEL	DNMT3B	839	43	0	5	3.78485e-07
SNVINDEL	MSH2	831	40	8	8	3.78874e-07
SNVINDEL	LRP1B	803	35	36	13	4.09909e-07
SNVINDEL	GATA3	837	42	2	6	4.75298e-07
SNVINDEL	IKBKE	837	42	2	6	4.75298e-07
SNVINDEL	COL1A1	837	42	2	6	4.75298e-07
SNVINDEL	DLC1	837	42	2	6	4.75298e-07
SNVINDEL	MYH11	837	42	2	6	4.75298e-07
SNVINDEL	LRP2	821	38	18	10	5.25127e-07
SNVINDEL	FAT1	826	39	13	9	5.44792e-07
SNVINDEL	ACVR1B	825	39	14	9	8.5896e-07
SNVINDEL	GNAS	813	37	26	11	1.08846e-06
SNVINDEL	SRC	836	42	3	6	1.36762e-06
SNVINDEL	CTCF	836	42	3	6	1.36762e-06
SNVINDEL	DOT1L	836	42	3	6	1.36762e-06
SNVINDEL	TIE1	838	43	1	5	2.17865e-06
SNVINDEL	SMARCB1	835	42	4	6	3.2793e-06
SNVINDEL	FANCA	831	41	8	7	4.05601e-06
SNVINDEL	MED12	830	41	9	7	6.91601e-06
SNVINDEL	TCF7L2	834	42	5	6	6.91955e-06
SNVINDEL	POLD1	837	43	2	5	7.31555e-06
SNVINDEL	TRAF7	837	43	2	5	7.31555e-06
SNVINDEL	FBXO31	839	44	0	4	7.5955e-06
SNVINDEL	NBN	839	44	0	4	7.5955e-06
SNVINDEL	SND1	839	44	0	4	7.5955e-06
SNVINDEL	MUC16	819	39	20	9	8.2213e-06
SNVINDEL	FAT4	824	40	15	8	1.07945e-05
SNVINDEL	KMT2A	833	42	6	6	1.32734e-05
SNVINDEL	ATR	833	42	6	6	1.32734e-05
SNVINDEL	FLT1	833	42	6	6	1.32734e-05
SNVINDEL	IKZF1	836	43	3	5	1.8716e-05
SNVINDEL	MRE11	836	43	3	5	1.8716e-05
SNVINDEL	AR	832	42	7	6	2.36428e-05
SNVINDEL	PDGFRB	832	42	7	6	2.36428e-05
SNVINDEL	PTCH1	832	42	7	6	2.36428e-05
SNVINDEL	NOTCH1	827	41	12	7	2.68759e-05
SNVINDEL	ATM	807	38	32	10	3.3228e-05
SNVINDEL	NSD2	838	44	1	4	3.64636e-05
SNVINDEL	CCN6	838	44	1	4	3.64636e-05
SNVINDEL	EPHA8	838	44	1	4	3.64636e-05
SNVINDEL	TNK2	838	44	1	4	3.64636e-05
SNVINDEL	LZTR1	831	42	8	6	3.96834e-05
SNVINDEL	GLI2	835	43	4	5	4.04014e-05
SNVINDEL	TAF1	835	43	4	5	4.04014e-05
SNVINDEL	BLM	834	43	5	5	7.75235e-05
SNVINDEL	CAMTA1	834	43	5	5	7.75235e-05
SNVINDEL	HNF1A	834	43	5	5	7.75235e-05
SNVINDEL	EPHA5	829	42	10	6	9.73464e-05
SNVINDEL	SPEN	829	42	10	6	9.73464e-05
SNVINDEL	PPP2R1A	837	44	2	4	0.000105033
SNVINDEL	FAS	837	44	2	4	0.000105033
SNVINDEL	JAK3	837	44	2	4	0.000105033
SNVINDEL	FLCN	837	44	2	4	0.000105033
SNVINDEL	PTPRT	837	44	2	4	0.000105033
SNVINDEL	FAT3	809	39	30	9	0.00011501
SNVINDEL	CDK12	833	43	6	5	0.00013636
SNVINDEL	FAM135B	833	43	6	5	0.00013636
SNVINDEL	SLIT2	828	42	11	6	0.000144294
SNVINDEL	TET1	828	42	11	6	0.000144294
SNVINDEL	FGF19	839	45	0	3	0.000149209
SNVINDEL	TFEB	839	45	0	3	0.000149209
SNVINDEL	ABL2	839	45	0	3	0.000149209
SNVINDEL	MCF2L	839	45	0	3	0.000149209
SNVINDEL	MYCN	839	45	0	3	0.000149209
SNVINDEL	PIK3C2B	839	45	0	3	0.000149209
SNVINDEL	BCL2	839	45	0	3	0.000149209
SNVINDEL	IRF1	839	45	0	3	0.000149209
SNVINDEL	PBX1	839	45	0	3	0.000149209
SNVINDEL	CREBBP	827	42	12	6	0.000207591
SNVINDEL	SPTA1	806	39	33	9	0.000213652
SNVINDEL	BCORL1	832	43	7	5	0.000224279
SNVINDEL	MTOR	832	43	7	5	0.000224279
SNVINDEL	IRS2	836	44	3	4	0.000235324
SNVINDEL	KIT	836	44	3	4	0.000235324
SNVINDEL	TBX3	836	44	3	4	0.000235324
SNVINDEL	SETBP1	836	44	3	4	0.000235324
SNVINDEL	APC	804	39	35	9	0.000312588
SNVINDEL	PIK3CG	831	43	8	5	0.000349677
SNVINDEL	NCOR1	831	43	8	5	0.000349677
SNVINDEL	PRKDC	831	43	8	5	0.000349677
SNVINDEL	EP300	825	42	14	6	0.000398716
SNVINDEL	FGFR3	835	44	4	4	0.000451932
SNVINDEL	NRG1	835	44	4	4	0.000451932
SNVINDEL	CBL	835	44	4	4	0.000451932
SNVINDEL	EPHA2	835	44	4	4	0.000451932
SNVINDEL	MEN1	835	44	4	4	0.000451932
SNVINDEL	NCOA2	835	44	4	4	0.000451932
SNVINDEL	PARP1	835	44	4	4	0.000451932
SNVINDEL	JAK2	830	43	9	5	0.000521896
SNVINDEL	TET2	830	43	9	5	0.000521896
SNVINDEL	KEAP1	824	42	15	6	0.000535383
SNVINDEL	FGF3	838	45	1	3	0.000574051
SNVINDEL	PIK3R2	838	45	1	3	0.000574051
SNVINDEL	ABCB1	838	45	1	3	0.000574051
SNVINDEL	CSF3R	838	45	1	3	0.000574051
SNVINDEL	CSK	838	45	1	3	0.000574051
SNVINDEL	FGF12	838	45	1	3	0.000574051
SNVINDEL	PMS2	838	45	1	3	0.000574051
SNVINDEL	PRDM1	838	45	1	3	0.000574051
SNVINDEL	EPHA3	829	43	10	5	0.000751126
SNVINDEL	GLI3	829	43	10	5	0.000751126
SNVINDEL	EGFR	834	44	5	4	0.000781156
SNVINDEL	GRM3	834	44	5	4	0.000781156
SNVINDEL	RPTOR	834	44	5	4	0.000781156
SNVINDEL	CYLD	834	44	5	4	0.000781156
SNVINDEL	ARID2	797	39	42	9	0.00100213
SNVINDEL	IGF1R	833	44	6	4	0.00125024
SNVINDEL	MYC	837	45	2	3	0.00138043
SNVINDEL	DDR2	837	45	2	3	0.00138043
SNVINDEL	FGFR4	837	45	2	3	0.00138043
SNVINDEL	TRIO	837	45	2	3	0.00138043
SNVINDEL	TYK2	837	45	2	3	0.00138043
SNVINDEL	CYP2D6	837	45	2	3	0.00138043
SNVINDEL	MERTK	837	45	2	3	0.00138043
SNVINDEL	NTRK2	837	45	2	3	0.00138043
SNVINDEL	NSD1	832	44	7	4	0.00188675
SNVINDEL	GRIN2A	826	43	13	5	0.00189319
SNVINDEL	BCOR	826	43	13	5	0.00189319
SNVINDEL	ERBB4	826	43	13	5	0.00189319
SNVINDEL	FOXP1	836	45	3	3	0.00265583
SNVINDEL	CREB3L1	836	45	3	3	0.00265583
SNVINDEL	BARD1	836	45	3	3	0.00265583
SNVINDEL	CDC73	836	45	3	3	0.00265583
SNVINDEL	ERG	836	45	3	3	0.00265583
SNVINDEL	ESR1	836	45	3	3	0.00265583
SNVINDEL	EPHB1	831	44	8	4	0.00271799
SNVINDEL	CDKN2A	768	37	71	11	0.00282981
SNVINDEL	MTAP	839	46	0	2	0.00287066
SNVINDEL	BRD4	839	46	0	2	0.00287066
SNVINDEL	MAP4K5	839	46	0	2	0.00287066
SNVINDEL	CD1A	839	46	0	2	0.00287066
SNVINDEL	LIMK1	839	46	0	2	0.00287066
SNVINDEL	BLK	839	46	0	2	0.00287066
SNVINDEL	BMPR1A	839	46	0	2	0.00287066
SNVINDEL	PAK1	839	46	0	2	0.00287066
SNVINDEL	PIM1	839	46	0	2	0.00287066
SNVINDEL	PRKAR1A	839	46	0	2	0.00287066
SNVINDEL	RBBP8	839	46	0	2	0.00287066
SNVINDEL	SRGAP1	839	46	0	2	0.00287066
SNVINDEL	E2F3	839	46	0	2	0.00287066
SNVINDEL	FANCE	839	46	0	2	0.00287066
SNVINDEL	FPR1	839	46	0	2	0.00287066
SNVINDEL	MAF	839	46	0	2	0.00287066
SNVINDEL	MYOD1	839	46	0	2	0.00287066
SNVINDEL	NR4A3	839	46	0	2	0.00287066
SNVINDEL	NSD3	839	46	0	2	0.00287066
SNVINDEL	NT5C2	839	46	0	2	0.00287066
SNVINDEL	NUTM1	839	46	0	2	0.00287066
SNVINDEL	PAK3	839	46	0	2	0.00287066
SNVINDEL	PAX3	839	46	0	2	0.00287066
SNVINDEL	TNFRSF19	839	46	0	2	0.00287066
SNVINDEL	ZNRF3	839	46	0	2	0.00287066
SNVINDEL	AMER1	824	43	15	5	0.0031543
SNVINDEL	KDM6A	824	43	15	5	0.0031543
SNVINDEL	TGFBR1	816	42	23	6	0.00335658
SNVINDEL	KDM5A	835	45	4	3	0.00447121
SNVINDEL	BRCA1	835	45	4	3	0.00447121
SNVINDEL	HGF	835	45	4	3	0.00447121
SNVINDEL	ROS1	835	45	4	3	0.00447121
SNVINDEL	CHD2	835	45	4	3	0.00447121
SNVINDEL	EZH2	835	45	4	3	0.00447121
SNVINDEL	PIK3C2G	835	45	4	3	0.00447121
SNVINDEL	RXRA	835	45	4	3	0.00447121
SNVINDEL	CFTR	829	44	10	4	0.00507004
SNVINDEL	NTRK3	834	45	5	3	0.00688278
SNVINDEL	DDR1	834	45	5	3	0.00688278
SNVINDEL	INPP4B	834	45	5	3	0.00688278
SNVINDEL	ERBB3	820	43	19	5	0.00733301
SNVINDEL	NKX2-1	838	46	1	2	0.00831356
SNVINDEL	EPHB4	838	46	1	2	0.00831356
SNVINDEL	GLI1	838	46	1	2	0.00831356
SNVINDEL	FANCD2	838	46	1	2	0.00831356
SNVINDEL	MAP3K13	838	46	1	2	0.00831356
SNVINDEL	ANTXR2	838	46	1	2	0.00831356
SNVINDEL	ARHGEF10	838	46	1	2	0.00831356
SNVINDEL	ARHGEF17	838	46	1	2	0.00831356
SNVINDEL	BCL6	838	46	1	2	0.00831356
SNVINDEL	CSF1R	838	46	1	2	0.00831356
SNVINDEL	DAXX	838	46	1	2	0.00831356
SNVINDEL	DEF6	838	46	1	2	0.00831356
SNVINDEL	EWSR1	838	46	1	2	0.00831356
SNVINDEL	GABRA6	838	46	1	2	0.00831356
SNVINDEL	ITK	838	46	1	2	0.00831356
SNVINDEL	MYBL1	838	46	1	2	0.00831356
SNVINDEL	PDCD1	838	46	1	2	0.00831356
SNVINDEL	PIK3CB	838	46	1	2	0.00831356
SNVINDEL	PTPRO	838	46	1	2	0.00831356
SNVINDEL	WNK1	838	46	1	2	0.00831356
SNVINDEL	WRN	838	46	1	2	0.00831356
SNVINDEL	ATRX	819	43	20	5	0.00879659
SNVINDEL	ABL1	833	45	6	3	0.0099336
SNVINDEL	ARAF	833	45	6	3	0.0099336
SNVINDEL	RANBP2	833	45	6	3	0.0099336
SNVINDEL	STAG2	833	45	6	3	0.0099336
SNVINDEL	CTNNB1	826	44	13	4	0.010683
SNVINDEL	PREX2	826	44	13	4	0.010683
SNVINDEL	MSH6	826	44	13	4	0.010683
SNVINDEL	ALK	832	45	7	3	0.013655
SNVINDEL	DNMT3A	832	45	7	3	0.013655
SNVINDEL	SETD2	832	45	7	3	0.013655
SNVINDEL	FBXW7	806	42	33	6	0.0151987
SNVINDEL	NTRK1	837	46	2	2	0.0160531
SNVINDEL	ROCK1	837	46	2	2	0.0160531
SNVINDEL	PTK2	837	46	2	2	0.0160531
SNVINDEL	KLHL6	837	46	2	2	0.0160531
SNVINDEL	BCL2L11	837	46	2	2	0.0160531
SNVINDEL	PARP4	837	46	2	2	0.0160531
SNVINDEL	RECQL4	837	46	2	2	0.0160531
SNVINDEL	MAGI2	831	45	8	3	0.0180681
SNVINDEL	PIK3R1	831	45	8	3	0.0180681
SNVINDEL	ERBB2	814	43	25	5	0.0192123
SNVINDEL	FGFR2	830	45	9	3	0.0231849
SNVINDEL	RET	830	45	9	3	0.0231849
SNVINDEL	PTEN	812	43	27	5	0.0250117
SNVINDEL	BRIP1	836	46	3	2	0.0258348
SNVINDEL	KDM5C	836	46	3	2	0.0258348
SNVINDEL	KEL	836	46	3	2	0.0258348
SNVINDEL	AXL	835	46	4	2	0.0374243
SNVINDEL	MAP3K1	835	46	4	2	0.0374243
SNVINDEL	PALB2	835	46	4	2	0.0374243
SNVINDEL	CTNNA1	835	46	4	2	0.0374243
SNVINDEL	RICTOR	835	46	4	2	0.0374243
SNVINDEL	MST1R	835	46	4	2	0.0374243
SNVINDEL	NOTCH4	835	46	4	2	0.0374243
SNVINDEL	PTPN11	835	46	4	2	0.0374243
SNVINDEL	SMAD2	835	46	4	2	0.0374243
SNVINDEL	TET3	835	46	4	2	0.0374243
SNVINDEL	SDHA	834	46	5	2	0.0506056
SNVINDEL	FGF14	834	46	5	2	0.0506056
SNVINDEL	PDGFRA	834	46	5	2	0.0506056
SNVINDEL	INHBA	833	46	6	2	0.0651798
SNVINDEL	MET	832	46	7	2	0.0809645
SNVINDEL	EPHA7	832	46	7	2	0.0809645
SNVINDEL	KDR	832	46	7	2	0.0809645
SNVINDEL	TSC2	832	46	7	2	0.0809645
SNVINDEL	DICER1	832	46	7	2	0.0809645
SNVINDEL	HDAC9	832	46	7	2	0.0809645
SNVINDEL	STK11	810	44	29	4	0.0971634
SNVINDEL	SOX9	831	46	8	2	0.0977918
SNVINDEL	NF2	831	46	8	2	0.0977918
SNVINDEL	CCND1	838	47	1	1	0.105359
SNVINDEL	VEGFA	838	47	1	1	0.105359
SNVINDEL	KAT6A	838	47	1	1	0.105359
SNVINDEL	ZNF217	838	47	1	1	0.105359
SNVINDEL	MITF	838	47	1	1	0.105359
SNVINDEL	RAC1	838	47	1	1	0.105359
SNVINDEL	RIT1	838	47	1	1	0.105359
SNVINDEL	JUN	838	47	1	1	0.105359
SNVINDEL	NFIB	838	47	1	1	0.105359
SNVINDEL	XPO1	838	47	1	1	0.105359
SNVINDEL	BCR	838	47	1	1	0.105359
SNVINDEL	BIRC3	838	47	1	1	0.105359
SNVINDEL	ERCC5	838	47	1	1	0.105359
SNVINDEL	ETV4	838	47	1	1	0.105359
SNVINDEL	MYD88	838	47	1	1	0.105359
SNVINDEL	ROCK2	838	47	1	1	0.105359
SNVINDEL	SGK1	838	47	1	1	0.105359
SNVINDEL	SIK1	838	47	1	1	0.105359
SNVINDEL	SMO	838	47	1	1	0.105359
SNVINDEL	ADAM29	838	47	1	1	0.105359
SNVINDEL	AFF3	838	47	1	1	0.105359
SNVINDEL	ALOX12B	838	47	1	1	0.105359
SNVINDEL	ATF1	838	47	1	1	0.105359
SNVINDEL	BTG1	838	47	1	1	0.105359
SNVINDEL	ERCC4	838	47	1	1	0.105359
SNVINDEL	LMO1	838	47	1	1	0.105359
SNVINDEL	LTK	838	47	1	1	0.105359
SNVINDEL	MGMT	838	47	1	1	0.105359
SNVINDEL	MTG1	838	47	1	1	0.105359
SNVINDEL	NAB2	838	47	1	1	0.105359
SNVINDEL	NEK11	838	47	1	1	0.105359
SNVINDEL	QKI	838	47	1	1	0.105359
SNVINDEL	RAD51C	838	47	1	1	0.105359
SNVINDEL	TSHR	838	47	1	1	0.105359
SNVINDEL	TYRO3	838	47	1	1	0.105359
SNVINDEL	VHL	838	47	1	1	0.105359
SNVINDEL	WT1	838	47	1	1	0.105359
SNVINDEL	ZRSR2	838	47	1	1	0.105359
SNVINDEL	MAP2K1	830	46	9	2	0.115508
SNVINDEL	CARD11	829	46	10	2	0.133973
SNVINDEL	MAP2K4	828	46	11	2	0.153057
SNVINDEL	RARA	837	47	2	1	0.153882
SNVINDEL	AKT2	837	47	2	1	0.153882
SNVINDEL	ADGRA2	837	47	2	1	0.153882
SNVINDEL	CEBPA	837	47	2	1	0.153882
SNVINDEL	FGFR1	837	47	2	1	0.153882
SNVINDEL	AURKA	837	47	2	1	0.153882
SNVINDEL	FGF10	837	47	2	1	0.153882
SNVINDEL	RHBDF2	837	47	2	1	0.153882
SNVINDEL	CDK8	837	47	2	1	0.153882
SNVINDEL	ETV6	837	47	2	1	0.153882
SNVINDEL	FLI1	837	47	2	1	0.153882
SNVINDEL	FYN	837	47	2	1	0.153882
SNVINDEL	MAPK1	837	47	2	1	0.153882
SNVINDEL	MECOM	837	47	2	1	0.153882
SNVINDEL	SUFU	837	47	2	1	0.153882
SNVINDEL	ARAP3	837	47	2	1	0.153882
SNVINDEL	ARHGAP6	837	47	2	1	0.153882
SNVINDEL	CDKN1A	837	47	2	1	0.153882
SNVINDEL	CUL3	837	47	2	1	0.153882
SNVINDEL	FGR	837	47	2	1	0.153882
SNVINDEL	FOXO1	837	47	2	1	0.153882
SNVINDEL	GNA11	837	47	2	1	0.153882
SNVINDEL	IRF4	837	47	2	1	0.153882
SNVINDEL	KDM5B	837	47	2	1	0.153882
SNVINDEL	PKD2	837	47	2	1	0.153882
SNVINDEL	SNCAIP	837	47	2	1	0.153882
SNVINDEL	ZNF750	837	47	2	1	0.153882
SNVINDEL	TSC1	827	46	12	2	0.172644
SNVINDEL	CDKN2B	836	47	3	1	0.199825
SNVINDEL	HCK	836	47	3	1	0.199825
SNVINDEL	PARP3	836	47	3	1	0.199825
SNVINDEL	RUNX1	836	47	3	1	0.199825
SNVINDEL	BTK	836	47	3	1	0.199825
SNVINDEL	DPYD	836	47	3	1	0.199825
SNVINDEL	FANCG	836	47	3	1	0.199825
SNVINDEL	FOXL2	836	47	3	1	0.199825
SNVINDEL	MAP2K2	836	47	3	1	0.199825
SNVINDEL	PLCG2	836	47	3	1	0.199825
SNVINDEL	PML	836	47	3	1	0.199825
SNVINDEL	RHOA	836	47	3	1	0.199825
SNVINDEL	SF3B1	811	45	28	3	0.232552
SNVINDEL	GATA6	835	47	4	1	0.243323
SNVINDEL	IRF2	835	47	4	1	0.243323
SNVINDEL	CHEK2	835	47	4	1	0.243323
SNVINDEL	FGF23	835	47	4	1	0.243323
SNVINDEL	IL7R	835	47	4	1	0.243323
SNVINDEL	NRG3	835	47	4	1	0.243323
SNVINDEL	SLX4	835	47	4	1	0.243323
SNVINDEL	SOX10	835	47	4	1	0.243323
SNVINDEL	KRAS	578	37	261	11	0.262787
SNVINDEL	BRAF	800	44	39	4	0.284436
SNVINDEL	CCND2	834	47	5	1	0.284503
SNVINDEL	PAX5	834	47	5	1	0.284503
SNVINDEL	SPOP	834	47	5	1	0.284503
SNVINDEL	TP63	834	47	5	1	0.284503
SNVINDEL	NRAS	821	46	18	2	0.295357
SNVINDEL	TOP2A	833	47	6	1	0.323485
SNVINDEL	NFE2L2	833	47	6	1	0.323485
SNVINDEL	IDH1	786	47	53	1	0.354363
SNVINDEL	NOTCH2	832	47	7	1	0.360386
SNVINDEL	SMAD3	832	47	7	1	0.360386
SNVINDEL	FLT3	831	47	8	1	0.395314
SNVINDEL	RB1	809	45	30	3	0.416437
SNVINDEL	RBM10	790	44	49	4	0.523156
SNVINDEL	TP53	433	27	406	21	0.555772
SNVINDEL	IDH2	821	48	18	0	0.617715
SNVINDEL	BAP1	777	44	62	4	0.775768
SNVINDEL	SMAD4	731	43	108	5	0.823807
SNVINDEL	TERT	765	44	74	4	1
SNVINDEL	FRS2	837	48	2	0	1
SNVINDEL	U2AF1	825	48	14	0	1
SNVINDEL	RUNX1T1	831	48	8	0	1
SNVINDEL	RAD52	835	48	4	0	1
SNVINDEL	CDKN1B	833	48	6	0	1
SNVINDEL	ERRFI1	836	48	3	0	1
SNVINDEL	STAT3	836	48	3	0	1
SNVINDEL	AKT3	836	48	3	0	1
SNVINDEL	PARK2	836	48	3	0	1
SNVINDEL	SMARCD1	835	48	4	0	1
SNVINDEL	TEK	837	48	2	0	1
SNVINDEL	CDKN2C	835	48	4	0	1
SNVINDEL	CXCR4	837	48	2	0	1
SNVINDEL	ETV1	837	48	2	0	1
SNVINDEL	GNAQ	835	48	4	0	1
SNVINDEL	H3F3A	835	48	4	0	1
SNVINDEL	MDM4	837	48	2	0	1
SNVINDEL	PRKACA	837	48	2	0	1
SNVINDEL	RAD54L	835	48	4	0	1
SNVINDEL	RAF1	836	48	3	0	1
SNVINDEL	FGF6	837	48	2	0	1
SNVINDEL	GATA1	836	48	3	0	1
SNVINDEL	LCK	836	48	3	0	1
SNVINDEL	NUP93	837	48	2	0	1
SNVINDEL	SLC6A2	836	48	3	0	1
SNVINDEL	EPHA6	837	48	2	0	1
SNVINDEL	FANCL	837	48	2	0	1
SNVINDEL	FH	837	48	2	0	1
SNVINDEL	GATA4	837	48	2	0	1
SNVINDEL	NFKBIA	837	48	2	0	1
SNVINDEL	PRSS1	837	48	2	0	1
SNVINDEL	RAD51	837	48	2	0	1
SNVINDEL	STAT4	837	48	2	0	1
FUS	MLH1	838	47	1	1	0.105359
FUS	FGFR2	803	48	36	0	0.253759
FUS	TP53	837	48	2	0	1
FUS	ARID1A	837	48	2	0	1
FUS	CDKN2A	827	48	12	0	1
FUS	SMAD4	837	48	2	0	1
FUS	BAP1	834	48	5	0	1
FUS	KMT2D	837	48	2	0	1
FUS	BRAF	835	48	4	0	1
FUS	SPTA1	837	48	2	0	1
FUS	MET	829	48	10	0	1
FUS	SMARCA4	836	48	3	0	1
FUS	BRCA2	834	48	5	0	1
FUS	STK11	837	48	2	0	1
FUS	ARID1B	837	48	2	0	1
FUS	FGFR3	836	48	3	0	1
FUS	ALK	836	48	3	0	1
FUS	NTRK3	835	48	4	0	1
FUS	RARA	837	48	2	0	1
FUS	BRCA1	836	48	3	0	1
FUS	POLD1	837	48	2	0	1
FUS	ROS1	837	48	2	0	1
FUS	CREB3L1	837	48	2	0	1
FUS	PALB2	837	48	2	0	1
FUS	FANCD2	837	48	2	0	1
CNV	MLH1	839	43	0	5	3.78485e-07
CNV	SOX2	838	47	1	1	0.105359
CNV	PBRM1	837	47	2	1	0.153882
CNV	FRS2	805	48	34	0	0.251208
CNV	MDM2	802	48	37	0	0.25618
CNV	NOTCH2	832	47	7	1	0.360386
CNV	MET	811	48	28	0	0.394623
CNV	FGF3	821	48	18	0	0.617715
CNV	FGF4	821	48	18	0	0.617715
CNV	CCND1	818	48	21	0	0.622598
CNV	CCNE1	818	48	21	0	0.622598
CNV	FGF19	817	48	22	0	0.626084
CNV	VEGFA	817	48	22	0	0.626084
CNV	MCL1	815	48	24	0	0.635239
CNV	TP53	837	48	2	0	1
CNV	KRAS	825	48	14	0	1
CNV	CDKN2A	806	47	33	1	1
CNV	SMAD4	828	48	11	0	1
CNV	TERT	830	48	9	0	1
CNV	PIK3CA	837	48	2	0	1
CNV	BRAF	836	48	3	0	1
CNV	FGFR2	836	48	3	0	1
CNV	ERBB2	823	48	16	0	1
CNV	GNAS	835	48	4	0	1
CNV	CDKN2B	807	47	32	1	1
CNV	PTEN	836	48	3	0	1
CNV	TGFBR1	837	48	2	0	1
CNV	CFTR	825	48	14	0	1
CNV	ERBB3	837	48	2	0	1
CNV	GATA6	822	48	17	0	1
CNV	NOTCH3	836	48	3	0	1
CNV	CDK12	829	48	10	0	1
CNV	NOTCH1	837	48	2	0	1
CNV	NRAS	837	48	2	0	1
CNV	GRIN2A	837	48	2	0	1
CNV	LZTR1	834	48	5	0	1
CNV	MYC	825	48	14	0	1
CNV	DDR2	827	48	12	0	1
CNV	FGFR3	831	48	8	0	1
CNV	EGFR	832	48	7	0	1
CNV	EPHA3	836	48	3	0	1
CNV	CCND3	824	48	15	0	1
CNV	FLT4	836	48	3	0	1
CNV	JAK2	837	48	2	0	1
CNV	NTRK1	828	48	11	0	1
CNV	RET	836	48	3	0	1
CNV	CDK6	824	48	15	0	1
CNV	FOS	825	48	14	0	1
CNV	PIK3CG	837	48	2	0	1
CNV	BCORL1	837	48	2	0	1
CNV	GRM3	834	48	5	0	1
CNV	NSD2	830	48	9	0	1
CNV	FAM135B	837	48	2	0	1
CNV	EPHA7	836	48	3	0	1
CNV	IGF1R	837	48	2	0	1
CNV	JAK1	837	48	2	0	1
CNV	SDHA	834	48	5	0	1
CNV	SOX9	837	48	2	0	1
CNV	KDM5A	835	48	4	0	1
CNV	RARA	833	48	6	0	1
CNV	ROCK1	832	48	7	0	1
CNV	RPTOR	837	48	2	0	1
CNV	TOP2A	835	48	4	0	1
CNV	AKT2	832	48	7	0	1
CNV	AXL	835	48	4	0	1
CNV	GATA3	837	48	2	0	1
CNV	HGF	835	48	4	0	1
CNV	IRS2	836	48	3	0	1
CNV	KAT6A	831	48	8	0	1
CNV	MTAP	832	48	7	0	1
CNV	NRG1	837	48	2	0	1
CNV	ADGRA2	833	48	6	0	1
CNV	CEBPA	833	48	6	0	1
CNV	FGFR1	833	48	6	0	1
CNV	FOXP1	836	48	3	0	1
CNV	MAP3K1	837	48	2	0	1
CNV	NFE2L2	837	48	2	0	1
CNV	STK24	830	48	9	0	1
CNV	CRKL	832	48	7	0	1
CNV	HSP90AA1	832	48	7	0	1
CNV	PPP2R1A	837	48	2	0	1
CNV	ZNF703	832	48	7	0	1
CNV	ERCC1	833	48	6	0	1
CNV	FGFR4	837	48	2	0	1
CNV	IRF2	837	48	2	0	1
CNV	NKX2-1	835	48	4	0	1
CNV	POLB	832	48	7	0	1
CNV	PRKCI	833	48	6	0	1
CNV	RAD52	836	48	3	0	1
CNV	TFEB	835	48	4	0	1
CNV	TRIO	837	48	2	0	1
CNV	ZNF217	834	48	5	0	1
CNV	EPHB4	836	48	3	0	1
CNV	ERRFI1	837	48	2	0	1
CNV	FBXO31	837	48	2	0	1
CNV	GLI1	836	48	3	0	1
CNV	PIK3R2	837	48	2	0	1
CNV	PTK2	837	48	2	0	1
CNV	SRMS	834	48	5	0	1
CNV	STAT3	836	48	3	0	1
CNV	ABL2	837	48	2	0	1
CNV	AKT3	837	48	2	0	1
CNV	ARFRP1	834	48	5	0	1
CNV	AURKA	837	48	2	0	1
CNV	BRD4	836	48	3	0	1
CNV	CDK4	834	48	5	0	1
CNV	FGF10	837	48	2	0	1
CNV	HMGA2	834	48	5	0	1
CNV	MAP4K5	836	48	3	0	1
CNV	MITF	836	48	3	0	1
CNV	PARK2	837	48	2	0	1
CNV	PHF6	835	48	4	0	1
CNV	PTK6	835	48	4	0	1
CNV	RAC1	836	48	3	0	1
CNV	RHBDF2	837	48	2	0	1
CNV	RIT1	836	48	3	0	1
CNV	TEK	837	48	2	0	1
CNV	APOBEC3B	835	48	4	0	1
CNV	CD1A	837	48	2	0	1
CNV	CREB3L2	835	48	4	0	1
CNV	CXCR4	837	48	2	0	1
CNV	EMSY	836	48	3	0	1
CNV	ETV1	837	48	2	0	1
CNV	JUN	837	48	2	0	1
CNV	LIMK1	837	48	2	0	1
CNV	MDM4	837	48	2	0	1
CNV	MYB	836	48	3	0	1
CNV	NFIB	837	48	2	0	1
CNV	PRKACA	837	48	2	0	1
CNV	RELA	836	48	3	0	1
CNV	XPO1	837	48	2	0	1
CNV	BIRC5	837	48	2	0	1
CNV	CD1B	837	48	2	0	1
CNV	CD1E	837	48	2	0	1
CNV	TIPARP	837	48	2	0	1
CNV	TOP1	837	48	2	0	1
CNV	YES1	836	48	3	0	1
CNV	CD1C	837	48	2	0	1
CNV	CUL4A	837	48	2	0	1
CNV	PDCD1LG2	837	48	2	0	1
CNV	REL	837	48	2	0	1
CNV	TERC	837	48	2	0	1
ALL	ACVR2A	831	15	8	33	7.54937e-41
ALL	TGFBR2	815	20	24	28	5.52948e-26
ALL	RNF43	818	22	21	26	2.67156e-24
ALL	MLH1	826	26	13	22	5.64182e-22
ALL	KMT2D	807	22	32	26	3.55575e-21
ALL	ARID1A	687	13	152	35	2.28898e-15
ALL	PBRM1	779	23	60	25	5.89638e-15
ALL	MSH3	837	37	2	11	2.58721e-13
ALL	B2M	834	36	5	12	7.72823e-13
ALL	ASXL1	828	35	11	13	1.02442e-11
ALL	LRP1	829	36	10	12	6.64702e-11
ALL	AXIN1	825	35	14	13	7.33848e-11
ALL	FANCM	832	37	7	11	8.6592e-11
ALL	ARID1B	822	35	17	13	3.90477e-10
ALL	RAD50	829	37	10	11	8.51882e-10
ALL	POLE	831	38	8	10	2.62633e-09
ALL	NOTCH3	827	37	12	11	3.01562e-09
ALL	NF1	798	32	41	16	4.89487e-09
ALL	RASA1	836	40	3	8	5.97424e-09
ALL	ZFHX3	838	41	1	7	6.7505e-09
ALL	PIK3CA	789	31	50	17	7.89053e-09
ALL	BRCA2	814	35	25	13	1.29667e-08
ALL	CIC	832	39	7	9	1.60273e-08
ALL	CHD4	835	40	4	8	1.71967e-08
ALL	JAK1	835	40	4	8	1.71967e-08
ALL	OBSCN	831	39	8	9	3.26907e-08
ALL	CASP8	834	40	5	8	4.28993e-08
ALL	KMT2C	780	31	59	17	6.4621e-08
ALL	AXIN2	829	39	10	9	1.14442e-07
ALL	TNFAIP3	838	42	1	6	1.23887e-07
ALL	SMARCA4	812	36	27	12	2.06096e-07
ALL	CDH1	835	41	4	7	2.45751e-07
ALL	FLT4	831	40	8	8	3.78874e-07
ALL	COL1A1	837	42	2	6	4.75298e-07
ALL	DLC1	837	42	2	6	4.75298e-07
ALL	MYH11	837	42	2	6	4.75298e-07
ALL	LRP2	821	38	18	10	5.25127e-07
ALL	LRP1B	802	35	37	13	5.3269e-07
ALL	MSH2	830	40	9	8	6.86592e-07
ALL	ACVR1B	825	39	14	9	8.5896e-07
ALL	FAT1	824	39	15	9	1.31894e-06
ALL	CTCF	836	42	3	6	1.36762e-06
ALL	DOT1L	836	42	3	6	1.36762e-06
ALL	IKBKE	836	42	3	6	1.36762e-06
ALL	DNMT3B	838	43	1	5	2.17865e-06
ALL	GATA3	835	42	4	6	3.2793e-06
ALL	SMARCB1	835	42	4	6	3.2793e-06
ALL	SRC	835	42	4	6	3.2793e-06
ALL	GNAS	809	37	30	11	3.42307e-06
ALL	FANCA	831	41	8	7	4.05601e-06
ALL	MED12	830	41	9	7	6.91601e-06
ALL	TIE1	837	43	2	5	7.31555e-06
ALL	TRAF7	837	43	2	5	7.31555e-06
ALL	NBN	839	44	0	4	7.5955e-06
ALL	SND1	839	44	0	4	7.5955e-06
ALL	MUC16	819	39	20	9	8.2213e-06
ALL	ATR	833	42	6	6	1.32734e-05
ALL	FLT1	833	42	6	6	1.32734e-05
ALL	TCF7L2	833	42	6	6	1.32734e-05
ALL	FAT4	823	40	16	8	1.55323e-05
ALL	IKZF1	836	43	3	5	1.8716e-05
ALL	MRE11	836	43	3	5	1.8716e-05
ALL	KMT2A	832	42	7	6	2.36428e-05
ALL	PDGFRB	832	42	7	6	2.36428e-05
ALL	PTCH1	832	42	7	6	2.36428e-05
ALL	ATM	807	38	32	10	3.3228e-05
ALL	EPHA8	838	44	1	4	3.64636e-05
ALL	TNK2	838	44	1	4	3.64636e-05
ALL	AR	831	42	8	6	3.96834e-05
ALL	POLD1	835	43	4	5	4.04014e-05
ALL	TAF1	835	43	4	5	4.04014e-05
ALL	NOTCH1	825	41	14	7	5.705e-05
ALL	BLM	834	43	5	5	7.75235e-05
ALL	CAMTA1	834	43	5	5	7.75235e-05
ALL	GLI2	834	43	5	5	7.75235e-05
ALL	HNF1A	834	43	5	5	7.75235e-05
ALL	EPHA5	829	42	10	6	9.73464e-05
ALL	SPEN	829	42	10	6	9.73464e-05
ALL	CCN6	837	44	2	4	0.000105033
ALL	FBXO31	837	44	2	4	0.000105033
ALL	FLCN	837	44	2	4	0.000105033
ALL	PTPRT	837	44	2	4	0.000105033
ALL	FAT3	809	39	30	9	0.00011501
ALL	TET1	828	42	11	6	0.000144294
ALL	BCL2	839	45	0	3	0.000149209
ALL	IRF1	839	45	0	3	0.000149209
ALL	PBX1	839	45	0	3	0.000149209
ALL	SLIT2	827	42	12	6	0.000207591
ALL	MTOR	832	43	7	5	0.000224279
ALL	FAS	836	44	3	4	0.000235324
ALL	JAK3	836	44	3	4	0.000235324
ALL	SETBP1	836	44	3	4	0.000235324
ALL	CREBBP	826	42	13	6	0.000290998
ALL	LZTR1	826	42	13	6	0.000290998
ALL	APC	804	39	35	9	0.000312588
ALL	SPTA1	804	39	35	9	0.000312588
ALL	FAM135B	831	43	8	5	0.000349677
ALL	CBL	835	44	4	4	0.000451932
ALL	EPHA2	835	44	4	4	0.000451932
ALL	KIT	835	44	4	4	0.000451932
ALL	MEN1	835	44	4	4	0.000451932
ALL	NCOA2	835	44	4	4	0.000451932
ALL	PARP1	835	44	4	4	0.000451932
ALL	PPP2R1A	835	44	4	4	0.000451932
ALL	TBX3	835	44	4	4	0.000451932
ALL	BCORL1	830	43	9	5	0.000521896
ALL	NCOR1	830	43	9	5	0.000521896
ALL	PRKDC	830	43	9	5	0.000521896
ALL	TET2	830	43	9	5	0.000521896
ALL	EP300	824	42	15	6	0.000535383
ALL	ABCB1	838	45	1	3	0.000574051
ALL	CSF3R	838	45	1	3	0.000574051
ALL	CSK	838	45	1	3	0.000574051
ALL	FGF12	838	45	1	3	0.000574051
ALL	MCF2L	838	45	1	3	0.000574051
ALL	MYCN	838	45	1	3	0.000574051
ALL	PIK3C2B	838	45	1	3	0.000574051
ALL	PMS2	838	45	1	3	0.000574051
ALL	PRDM1	838	45	1	3	0.000574051
ALL	KEAP1	823	42	16	6	0.000706058
ALL	GLI3	829	43	10	5	0.000751126
ALL	PIK3CG	829	43	10	5	0.000751126
ALL	CYLD	834	44	5	4	0.000781156
ALL	JAK2	828	43	11	5	0.0010483
ALL	ARID2	796	39	43	9	0.00116235
ALL	IRS2	833	44	6	4	0.00125024
ALL	NRG1	833	44	6	4	0.00125024
ALL	ABL2	837	45	2	3	0.00138043
ALL	CYP2D6	837	45	2	3	0.00138043
ALL	MERTK	837	45	2	3	0.00138043
ALL	NTRK2	837	45	2	3	0.00138043
ALL	EPHA3	827	43	12	5	0.00142497
ALL	NSD1	832	44	7	4	0.00188675
ALL	RPTOR	832	44	7	4	0.00188675
ALL	BCOR	826	43	13	5	0.00189319
ALL	ERBB4	826	43	13	5	0.00189319
ALL	BARD1	836	45	3	3	0.00265583
ALL	CDC73	836	45	3	3	0.00265583
ALL	ERG	836	45	3	3	0.00265583
ALL	ESR1	836	45	3	3	0.00265583
ALL	PIK3R2	836	45	3	3	0.00265583
ALL	TYK2	836	45	3	3	0.00265583
ALL	EPHB1	831	44	8	4	0.00271799
ALL	IGF1R	831	44	8	4	0.00271799
ALL	E2F3	839	46	0	2	0.00287066
ALL	FANCE	839	46	0	2	0.00287066
ALL	FPR1	839	46	0	2	0.00287066
ALL	MAF	839	46	0	2	0.00287066
ALL	MYOD1	839	46	0	2	0.00287066
ALL	NR4A3	839	46	0	2	0.00287066
ALL	NSD3	839	46	0	2	0.00287066
ALL	NT5C2	839	46	0	2	0.00287066
ALL	NUTM1	839	46	0	2	0.00287066
ALL	PAK3	839	46	0	2	0.00287066
ALL	PAX3	839	46	0	2	0.00287066
ALL	TNFRSF19	839	46	0	2	0.00287066
ALL	ZNRF3	839	46	0	2	0.00287066
ALL	GRIN2A	824	43	15	5	0.0031543
ALL	AMER1	823	43	16	5	0.00397271
ALL	KDM6A	823	43	16	5	0.00397271
ALL	CHD2	835	45	4	3	0.00447121
ALL	EZH2	835	45	4	3	0.00447121
ALL	FGFR4	835	45	4	3	0.00447121
ALL	PIK3C2G	835	45	4	3	0.00447121
ALL	RXRA	835	45	4	3	0.00447121
ALL	TFEB	835	45	4	3	0.00447121
ALL	TRIO	835	45	4	3	0.00447121
ALL	TGFBR1	814	42	25	6	0.0047864
ALL	CDK12	822	43	17	5	0.00493349
ALL	GRM3	829	44	10	4	0.00507004
ALL	NSD2	829	44	10	4	0.00507004
ALL	CREB3L1	834	45	5	3	0.00688278
ALL	DDR1	834	45	5	3	0.00688278
ALL	INPP4B	834	45	5	3	0.00688278
ALL	ANTXR2	838	46	1	2	0.00831356
ALL	ARHGEF10	838	46	1	2	0.00831356
ALL	ARHGEF17	838	46	1	2	0.00831356
ALL	BCL6	838	46	1	2	0.00831356
ALL	BLK	838	46	1	2	0.00831356
ALL	BMPR1A	838	46	1	2	0.00831356
ALL	CSF1R	838	46	1	2	0.00831356
ALL	DAXX	838	46	1	2	0.00831356
ALL	DEF6	838	46	1	2	0.00831356
ALL	EWSR1	838	46	1	2	0.00831356
ALL	GABRA6	838	46	1	2	0.00831356
ALL	ITK	838	46	1	2	0.00831356
ALL	MYBL1	838	46	1	2	0.00831356
ALL	PAK1	838	46	1	2	0.00831356
ALL	PDCD1	838	46	1	2	0.00831356
ALL	PIK3CB	838	46	1	2	0.00831356
ALL	PIM1	838	46	1	2	0.00831356
ALL	PRKAR1A	838	46	1	2	0.00831356
ALL	PTPRO	838	46	1	2	0.00831356
ALL	RBBP8	838	46	1	2	0.00831356
ALL	SOX2	838	46	1	2	0.00831356
ALL	SRGAP1	838	46	1	2	0.00831356
ALL	WNK1	838	46	1	2	0.00831356
ALL	WRN	838	46	1	2	0.00831356
ALL	ATRX	819	43	20	5	0.00879659
ALL	ARAF	833	45	6	3	0.0099336
ALL	FOXP1	833	45	6	3	0.0099336
ALL	RANBP2	833	45	6	3	0.0099336
ALL	ROS1	833	45	6	3	0.0099336
ALL	STAG2	833	45	6	3	0.0099336
ALL	ERBB3	818	43	21	5	0.010452
ALL	EGFR	826	44	13	4	0.010683
ALL	MSH6	826	44	13	4	0.010683
ALL	CTNNB1	825	44	14	4	0.0131944
ALL	FGFR3	825	44	14	4	0.0131944
ALL	PREX2	825	44	14	4	0.0131944
ALL	ABL1	832	45	7	3	0.013655
ALL	BRCA1	832	45	7	3	0.013655
ALL	DNMT3A	832	45	7	3	0.013655
ALL	HGF	832	45	7	3	0.013655
ALL	SETD2	832	45	7	3	0.013655
ALL	FBXW7	806	42	33	6	0.0151987
ALL	BCL2L11	837	46	2	2	0.0160531
ALL	CD1A	837	46	2	2	0.0160531
ALL	LIMK1	837	46	2	2	0.0160531
ALL	MAP3K13	837	46	2	2	0.0160531
ALL	PARP4	837	46	2	2	0.0160531
ALL	RECQL4	837	46	2	2	0.0160531
ALL	KDM5A	831	45	8	3	0.0180681
ALL	MAGI2	831	45	8	3	0.0180681
ALL	PIK3R1	831	45	8	3	0.0180681
ALL	BRD4	836	46	3	2	0.0258348
ALL	BRIP1	836	46	3	2	0.0258348
ALL	FANCD2	836	46	3	2	0.0258348
ALL	KDM5C	836	46	3	2	0.0258348
ALL	KEL	836	46	3	2	0.0258348
ALL	KLHL6	836	46	3	2	0.0258348
ALL	MAP4K5	836	46	3	2	0.0258348
ALL	ALK	829	45	10	3	0.0290091
ALL	NTRK3	829	45	10	3	0.0290091
ALL	EPHB4	835	46	4	2	0.0374243
ALL	GLI1	835	46	4	2	0.0374243
ALL	MST1R	835	46	4	2	0.0374243
ALL	NOTCH4	835	46	4	2	0.0374243
ALL	PTK2	835	46	4	2	0.0374243
ALL	PTPN11	835	46	4	2	0.0374243
ALL	SMAD2	835	46	4	2	0.0374243
ALL	TET3	835	46	4	2	0.0374243
ALL	PTEN	808	43	31	5	0.0397558
ALL	CTNNA1	834	46	5	2	0.0506056
ALL	NKX2-1	834	46	5	2	0.0506056
ALL	RICTOR	834	46	5	2	0.0506056
ALL	NTRK1	826	45	13	3	0.050668
ALL	RET	826	45	13	3	0.050668
ALL	CDKN2A	723	36	116	12	0.0534655
ALL	FGF14	833	46	6	2	0.0651798
ALL	INHBA	833	46	6	2	0.0651798
ALL	PALB2	833	46	6	2	0.0651798
ALL	PDGFRA	833	46	6	2	0.0651798
ALL	CFTR	814	44	25	4	0.0660417
ALL	DDR2	824	45	15	3	0.0684445
ALL	MYC	823	45	16	3	0.0782675
ALL	DICER1	832	46	7	2	0.0809645
ALL	HDAC9	832	46	7	2	0.0809645
ALL	MAP3K1	832	46	7	2	0.0809645
ALL	ERBB2	800	43	39	5	0.0826932
ALL	AXL	831	46	8	2	0.0977918
ALL	KDR	831	46	8	2	0.0977918
ALL	MTAP	831	46	8	2	0.0977918
ALL	NF2	831	46	8	2	0.0977918
ALL	TSC2	831	46	8	2	0.0977918
ALL	FGF3	821	45	18	3	0.0996427
ALL	ADAM29	838	47	1	1	0.105359
ALL	AFF3	838	47	1	1	0.105359
ALL	AKT1	838	47	1	1	0.105359
ALL	ALOX12B	838	47	1	1	0.105359
ALL	ARHGAP4	838	47	1	1	0.105359
ALL	ATF1	838	47	1	1	0.105359
ALL	BTG1	838	47	1	1	0.105359
ALL	ERCC4	838	47	1	1	0.105359
ALL	FAM46C	838	47	1	1	0.105359
ALL	FUS	838	47	1	1	0.105359
ALL	LMO1	838	47	1	1	0.105359
ALL	LTK	838	47	1	1	0.105359
ALL	MGMT	838	47	1	1	0.105359
ALL	MTG1	838	47	1	1	0.105359
ALL	NAB2	838	47	1	1	0.105359
ALL	NEK11	838	47	1	1	0.105359
ALL	NTHL1	838	47	1	1	0.105359
ALL	PDGFB	838	47	1	1	0.105359
ALL	QKI	838	47	1	1	0.105359
ALL	RAD51C	838	47	1	1	0.105359
ALL	RAD54B	838	47	1	1	0.105359
ALL	RELB	838	47	1	1	0.105359
ALL	REV3L	838	47	1	1	0.105359
ALL	TSHR	838	47	1	1	0.105359
ALL	TSPAN31	838	47	1	1	0.105359
ALL	TYRO3	838	47	1	1	0.105359
ALL	VGLL3	838	47	1	1	0.105359
ALL	VHL	838	47	1	1	0.105359
ALL	WT1	838	47	1	1	0.105359
ALL	ZRSR2	838	47	1	1	0.105359
ALL	MAP2K1	830	46	9	2	0.115508
ALL	ROCK1	830	46	9	2	0.115508
ALL	STK11	807	44	32	4	0.124329
ALL	EPHA7	829	46	10	2	0.133973
ALL	SDHA	829	46	10	2	0.133973
ALL	SOX9	829	46	10	2	0.133973
ALL	FGF19	817	45	22	3	0.148417
ALL	CARD11	828	46	11	2	0.153057
ALL	ARAP3	837	47	2	1	0.153882
ALL	ARHGAP6	837	47	2	1	0.153882
ALL	BCR	837	47	2	1	0.153882
ALL	BIRC3	837	47	2	1	0.153882
ALL	BIRC5	837	47	2	1	0.153882
ALL	CD1B	837	47	2	1	0.153882
ALL	CD1E	837	47	2	1	0.153882
ALL	CDKN1A	837	47	2	1	0.153882
ALL	CUL3	837	47	2	1	0.153882
ALL	ERCC5	837	47	2	1	0.153882
ALL	ETV4	837	47	2	1	0.153882
ALL	FGR	837	47	2	1	0.153882
ALL	FOXO1	837	47	2	1	0.153882
ALL	GNA11	837	47	2	1	0.153882
ALL	IRF4	837	47	2	1	0.153882
ALL	KDM5B	837	47	2	1	0.153882
ALL	MYD88	837	47	2	1	0.153882
ALL	PKD2	837	47	2	1	0.153882
ALL	ROCK2	837	47	2	1	0.153882
ALL	SGK1	837	47	2	1	0.153882
ALL	SIK1	837	47	2	1	0.153882
ALL	SMO	837	47	2	1	0.153882
ALL	SNCAIP	837	47	2	1	0.153882
ALL	TOP1	837	47	2	1	0.153882
ALL	ZNF750	837	47	2	1	0.153882
ALL	MAP2K4	827	46	12	2	0.172644
ALL	TSC1	826	46	13	2	0.192626
ALL	BTK	836	47	3	1	0.199825
ALL	CDK8	836	47	3	1	0.199825
ALL	DPYD	836	47	3	1	0.199825
ALL	ETV6	836	47	3	1	0.199825
ALL	FANCG	836	47	3	1	0.199825
ALL	FLI1	836	47	3	1	0.199825
ALL	FOXL2	836	47	3	1	0.199825
ALL	FYN	836	47	3	1	0.199825
ALL	JUN	836	47	3	1	0.199825
ALL	MAP2K2	836	47	3	1	0.199825
ALL	MAPK1	836	47	3	1	0.199825
ALL	MECOM	836	47	3	1	0.199825
ALL	NFIB	836	47	3	1	0.199825
ALL	PLCG2	836	47	3	1	0.199825
ALL	PML	836	47	3	1	0.199825
ALL	RHOA	836	47	3	1	0.199825
ALL	SUFU	836	47	3	1	0.199825
ALL	XPO1	836	47	3	1	0.199825
ALL	KRAS	566	37	273	11	0.203277
ALL	NOTCH2	825	46	14	2	0.212905
ALL	SF3B1	811	45	28	3	0.232552
ALL	AURKA	835	47	4	1	0.243323
ALL	FGF10	835	47	4	1	0.243323
ALL	HCK	835	47	4	1	0.243323
ALL	MITF	835	47	4	1	0.243323
ALL	NRG3	835	47	4	1	0.243323
ALL	PARP3	835	47	4	1	0.243323
ALL	PHF6	835	47	4	1	0.243323
ALL	RAC1	835	47	4	1	0.243323
ALL	RHBDF2	835	47	4	1	0.243323
ALL	RIT1	835	47	4	1	0.243323
ALL	RUNX1	835	47	4	1	0.243323
ALL	SLX4	835	47	4	1	0.243323
ALL	SOX10	835	47	4	1	0.243323
ALL	FRS2	803	48	36	0	0.253759
ALL	CHEK2	834	47	5	1	0.284503
ALL	FGF23	834	47	5	1	0.284503
ALL	IL7R	834	47	5	1	0.284503
ALL	SPOP	834	47	5	1	0.284503
ALL	TP63	834	47	5	1	0.284503
ALL	NRAS	820	46	19	2	0.315959
ALL	CCND2	833	47	6	1	0.323485
ALL	IRF2	833	47	6	1	0.323485
ALL	PAX5	833	47	6	1	0.323485
ALL	ZNF217	833	47	6	1	0.323485
ALL	BRAF	793	44	46	4	0.33995
ALL	IDH1	786	47	53	1	0.354363
ALL	CRKL	832	47	7	1	0.360386
ALL	SMAD3	832	47	7	1	0.360386
ALL	MCL1	814	48	25	0	0.392418
ALL	ADGRA2	831	47	8	1	0.395314
ALL	CEBPA	831	47	8	1	0.395314
ALL	FGFR1	831	47	8	1	0.395314
ALL	NFE2L2	831	47	8	1	0.395314
ALL	RB1	808	45	31	3	0.422935
ALL	AKT2	830	47	9	1	0.428372
ALL	FLT3	830	47	9	1	0.428372
ALL	KAT6A	830	47	9	1	0.428372
ALL	RARA	829	47	10	1	0.459658
ALL	TOP2A	829	47	10	1	0.459658
ALL	RBM10	789	44	50	4	0.52726
ALL	SMAD4	718	43	121	5	0.529493
ALL	TP53	429	27	410	21	0.553626
ALL	FGF4	820	48	19	0	0.618301
ALL	IDH2	820	48	19	0	0.618301
ALL	CCNE1	817	48	22	0	0.626084
ALL	MDM2	802	47	37	1	0.716222
ALL	FGFR2	793	45	46	3	0.743733
ALL	BAP1	772	44	67	4	0.78887
ALL	TERT	757	44	82	4	1
ALL	MET	798	46	41	2	1
ALL	CDKN2B	804	46	35	2	1
ALL	CCND1	817	47	22	1	1
ALL	GATA6	817	47	22	1	1
ALL	VEGFA	817	47	22	1	1
ALL	CCND3	823	48	16	0	1
ALL	CDK6	824	48	15	0	1
ALL	FOS	824	48	15	0	1
ALL	U2AF1	825	48	14	0	1
ALL	STK24	830	48	9	0	1
ALL	HSP90AA1	831	48	8	0	1
ALL	RUNX1T1	831	48	8	0	1
ALL	ZNF703	831	48	8	0	1
ALL	ERCC1	832	48	7	0	1
ALL	POLB	832	48	7	0	1
ALL	PRKCI	832	48	7	0	1
ALL	RAD52	832	48	7	0	1
ALL	CDKN1B	833	48	6	0	1
ALL	ERRFI1	833	48	6	0	1
ALL	SRMS	833	48	6	0	1
ALL	STAT3	833	48	6	0	1
ALL	AKT3	834	48	5	0	1
ALL	ARFRP1	834	48	5	0	1
ALL	CDK4	834	48	5	0	1
ALL	HMGA2	834	48	5	0	1
ALL	PARK2	834	48	5	0	1
ALL	PTK6	834	48	5	0	1
ALL	SMARCD1	834	48	5	0	1
ALL	TEK	834	48	5	0	1
ALL	APOBEC3B	835	48	4	0	1
ALL	CDKN2C	835	48	4	0	1
ALL	CREB3L2	835	48	4	0	1
ALL	CXCR4	835	48	4	0	1
ALL	EMSY	835	48	4	0	1
ALL	ETV1	835	48	4	0	1
ALL	GNAQ	835	48	4	0	1
ALL	H3F3A	835	48	4	0	1
ALL	MDM4	835	48	4	0	1
ALL	MYB	835	48	4	0	1
ALL	PRKACA	835	48	4	0	1
ALL	RAD54L	835	48	4	0	1
ALL	RAF1	835	48	4	0	1
ALL	RELA	835	48	4	0	1
ALL	FGF6	836	48	3	0	1
ALL	GATA1	836	48	3	0	1
ALL	GNA13	836	48	3	0	1
ALL	LCK	836	48	3	0	1
ALL	NUP93	836	48	3	0	1
ALL	SLC6A2	836	48	3	0	1
ALL	TIPARP	836	48	3	0	1
ALL	YES1	836	48	3	0	1
ALL	CALR	837	48	2	0	1
ALL	CD1C	837	48	2	0	1
ALL	CD1D	837	48	2	0	1
ALL	CUL4A	837	48	2	0	1
ALL	EPHA6	837	48	2	0	1
ALL	FANCL	837	48	2	0	1
ALL	FH	837	48	2	0	1
ALL	GATA4	837	48	2	0	1
ALL	HSD3B1	837	48	2	0	1
ALL	MACC1	837	48	2	0	1
ALL	MPL	837	48	2	0	1
ALL	NFKBIA	837	48	2	0	1
ALL	PARP2	837	48	2	0	1
ALL	PDCD1LG2	837	48	2	0	1
ALL	PRSS1	837	48	2	0	1
ALL	RAD51	837	48	2	0	1
ALL	REL	837	48	2	0	1
ALL	STAT4	837	48	2	0	1
ALL	TERC	837	48	2	0	1

## Sheet: Table S6
Table S6. Different pathway alterations in MSI-H and MSS cancer.
MutType	Pathway	Wt_MSS	Wt_MSIH	Mut_MSS	Mut_MSIH	Pvaule
SNVINDEL	MMR	801	17	38	31	4.56926e-26
SNVINDEL	HRR	779	16	60	32	8.83339e-23
SNVINDEL	FA	781	18	58	30	1.00978e-20
SNVINDEL	HRD	675	9	164	39	1.25744e-18
SNVINDEL	SWISNF	574	3	265	45	1.76672e-18
SNVINDEL	BER	819	28	20	20	4.07697e-17
SNVINDEL	PI3K	659	12	180	36	3.31526e-14
SNVINDEL	FGF	808	30	31	18	1.95514e-12
SNVINDEL	NHEJ	821	33	18	15	5.23872e-12
SNVINDEL	WNT	619	12	220	36	1.22124e-11
SNVINDEL	DDR	348	1	491	47	7.22815e-10
SNVINDEL	CellCycle	387	11	452	37	0.00157076
SNVINDEL	NER	835	45	4	3	0.00447121
SNVINDEL	CPF	406	18	433	30	0.180781
FUS	FGF	799	48	40	0	0.16151
FUS	MMR	835	47	4	1	0.243323
FUS	HRD	821	48	18	0	0.617715
FUS	BER	835	48	4	0	1
FUS	CellCycle	823	48	16	0	1
FUS	CPF	837	48	2	0	1
FUS	DDR	819	47	20	1	1
FUS	FA	827	48	12	0	1
FUS	HRR	830	48	9	0	1
FUS	PI3K	834	48	5	0	1
FUS	SWISNF	830	48	9	0	1
FUS	WNT	836	48	3	0	1
CNV	MMR	839	43	0	5	3.78485e-07
CNV	CellCycle	693	47	146	1	0.00231332
CNV	DDR	819	43	20	5	0.00879659
CNV	FGF	797	48	42	0	0.161514
CNV	SWISNF	835	47	4	1	0.243323
CNV	PI3K	817	48	22	0	0.626084
CNV	BER	830	48	9	0	1
CNV	CPF	836	48	3	0	1
CNV	HRD	834	48	5	0	1
CNV	HRR	835	48	4	0	1
CNV	NER	831	48	8	0	1
CNV	NHEJ	831	48	8	0	1
CNV	WNT	825	48	14	0	1
ALL	MMR	797	14	42	34	3.6281e-29
ALL	HRR	768	16	71	32	5.53656e-21
ALL	FA	772	18	67	30	2.76724e-19
ALL	SWISNF	563	2	276	46	3.3217e-19
ALL	HRD	657	9	182	39	3.83999e-17
ALL	BER	806	28	33	20	3.94257e-14
ALL	PI3K	639	12	200	36	7.45004e-13
ALL	WNT	603	12	236	36	9.42554e-11
ALL	NHEJ	813	33	26	15	2.38558e-10
ALL	DDR	334	1	505	47	2.18852e-09
ALL	FGF	733	30	106	18	2.39157e-05
ALL	CellCycle	316	10	523	38	0.0203866
ALL	NER	827	45	12	3	0.0427623
ALL	TLS	838	47	1	1	0.105359
ALL	CPF	402	18	437	30	0.18204
